# Supplementary material for: Prognostic role of elevated mir-24-3p in breast cancer and its association with the metastatic process
Source: Oncotarget. 2018 Feb 5;9(16):12868–78. doi: 10.18632/oncotarget.24403 (PMC5849180; doi:10.18632/oncotarget.24403)
Supplement: Supplementary file 2 [file oncotarget-09-12868-s002.txt]

SampleName	lab_id	subtype	STAGE	matchid	batch	CaseControl	hsa-miR-24-3p	repeated	labid	TNBCinfo	subtype	STAGE_AT_SAMPLE_COLLECTION	matchid	batch	Case_Control	Matched_Set_Number	MENOPAUSAL_STATUS_AT_DX	NUCLEAR_GRADE_PRIMARY_SIDE1	SURV_DZ_STATUS	AGE_AT_SAMPLE_COLLECTION	time_to_mets	year_sample	race	meno_stat_dx	time	status
20150617_Esteva-conc-12_12i_09.RCC	12i	ER/PR+_and_HER2-	II	1048	12	1	2.3143187962	0	12I	Non-TNBC	ER/PR+_and_HER2-	II	1048	12	1	94	PRE	III	DEAD/WD	48.72054795	3.044490075	2008	2	0	3.676933607	2
20150612_Esteva-conc-8_8a_01.RCC	8a	ER/PR+_and_HER2-	III	7	8	0	3.9549054944	0	8A	Non-TNBC	ER/PR+_and_HER2-	III	7	8	0	7	POST_HYSTERECTOMY	II	ALIVE/NED	57.81917808		2003	1	5	9.45927447	1
20150427_Esteva-conc-set1_04_04.RCC	1d	ER/PR+_and_HER2-	II	92	1	1	4.4853703402	0	1D	Non-TNBC	ER/PR+_and_HER2-	II	92	1	1	92	POST_BSO	III	DEAD/WD	48.42191781	3.594798084	2008	2	3	4.511978097	2
20150603_Esteva-conc-4_4k_11.RCC	4k	ER/PR+_and_HER2-	II	1016	4	0	4.8517282014	0	4K	Non-TNBC	ER/PR+_and_HER2-	II	1016	4	0	4	PRE	III	ALIVE/NED	45.83561644		2005	1	0	7.857631759	1
20150610_Esteva-conc-7_7l_12.RCC	7l	ER/PR+_and_HER2-	III	1038	7	0	4.9066798882	0	7L	Non-TNBC	ER/PR+_and_HER2-	III	1038	7	0	103	POST_BSO	II	ALIVE/NED	52.23561644		2008	1	3	4.339493498	1
20150701_Esteva-conc-19_19a_01.RCC	19a	ER/PR+_and_HER2-	II	23	19	0	4.9345419153	0	19A	Non-TNBC	ER/PR+_and_HER2-	II	23	19	0	23	POST_BSO	II	ALIVE/NED	55.6		2004	1	3	8.506502396	1
20150626_Esteva-conc-17_17b_02.RCC	17b	ER/PR+_and_HER2-	II	47	17	1	4.987066496	0	17B	Non-TNBC	ER/PR+_and_HER2-	II	47	17	1	47	PRE	III	ALIVE/NED	45.41917808	4.041067762	2005	1	0	8.596851472	1
20150610_Esteva-conc-6_6b_02.RCC	6b	ER/PR+_and_HER2-	III	39	6	1	5.0133616571	0	6B	Non-TNBC	ER/PR+_and_HER2-	III	39	6	1	39	PRE	II	DEAD/WD	39.43835616	2.625598905	2005	1	0	5.174537988	2
20150427_Esteva-conc-set1_11_11.RCC	1k	ER/PR+_and_HER2-	III	1046	1	1	5.0248496022	0	1K	Non-TNBC	ER/PR+_and_HER2-	III	1046	1	1	89	PRE	III	ALIVE/WD	37.43287671	4.191649555	2008	1	0	4.621492129	1
20150610_Esteva-conc-7_7c_03.RCC	7c	ER/PR+_and_HER2-	III	30	7	0	5.2002230841	0	7C	Non-TNBC	ER/PR+_and_HER2-	III	30	7	0	30	PRE	III	ALIVE/NED	42.59726027		2004	1	0	9.174537988	1
20150626_Esteva-conc-18_18h_08.RCC	18h	ER/PR+_and_HER2-	II	1009	18	0	5.3255685843	0	18H	Non-TNBC	ER/PR+_and_HER2-	II	1009	18	0	26	POST_HYSTERECTOMY	III	ALIVE/NED	58.46027397		2004	3	5	7.173169062	1
20150529_Esteva-conc-2_2c_03.RCC	2c	ER/PR+_and_HER2-	II	16	2	0	5.7983912516	0	2C	Non-TNBC	ER/PR+_and_HER2-	II	16	2	0	16	PRE	III	ALIVE/NED	49.61369863		2003	1	0	5.14715948	1
20150626_Esteva-conc-17_17a_01.RCC	17a	ER/PR+_and_HER2-	II	47	17	0	6.1652315694	0	17A	Non-TNBC	ER/PR+_and_HER2-	II	47	17	0	47	PRE	III	ALIVE/NED	44.89589041		2005	5	0	7.975359343	1
20150529_Esteva-conc-2_2a_01.RCC	2a	ER/PR+_and_HER2-	II	4	2	0	6.2676279662	0	2A	Non-TNBC	ER/PR+_and_HER2-	II	4	2	0	4	POST_HYSTERECTOMY	III	ALIVE/NED	66.02465753		2005	1	5	7.134839151	1
20150529_Esteva-conc-2_2i_09.RCC	2i	ER/PR+_and_HER2-	I	1047	2	1	6.2681868142	0	2I	Non-TNBC	ER/PR+_and_HER2-	I	1047	2	1	91	POST_NATURAL	II	ALIVE/WD	54.47671233	3.247091034	2008	1	2	3.249828884	1
20150624_Esteva-conc-15_15e_05.RCC	15e	ER/PR+_and_HER2-	II	1006	15	0	6.3058676853	0	15E	Non-TNBC	ER/PR+_and_HER2-	II	1006	15	0	9	POST_UNK	II	ALIVE/NED	63.06575342		2003	2	6	10.49691992	1
20150701_Esteva-conc-19_19d_04.RCC	19d	ER/PR+_and_HER2-	I	93	19	1	6.3214164664	0	19D	Non-TNBC	ER/PR+_and_HER2-	I	93	19	1	93	PREGNANT	II	ALIVE/WD	38.68219178	4.38329911	2008	1	0	4.506502396	1
20150617_Esteva-conc-12_12k_11.RCC	12k	ER/PR+_and_HER2-	III	1053	12	0	6.6746403754	0	12K	Non-TNBC	ER/PR+_and_HER2-	III	1053	12	0	89	POST_NATURAL	II	ALIVE/NED	55.30136986		2008	1	2	2.981519507	1
20150617_Esteva-conc-12_12h_08.RCC	12h	ER/PR+_and_HER2-	II	1029	12	0	6.8044514609	0	12H	Non-TNBC	ER/PR+_and_HER2-	II	1029	12	0	77	PRE	III	ALIVE/NED	41.34520548		2007	1	0	5.223819302	1
20150427_Esteva-conc-set1_03_03.RCC	1c	ER/PR+_and_HER2-	II	92	1	0	7.0183666041	0	1C	Non-TNBC	ER/PR+_and_HER2-	II	92	1	0	92	PRE	III	ALIVE/NED	52.39178082		2008	1	0	4.093086927	1
20150701_Esteva-conc-19_19e_05.RCC	19e	ER/PR+_and_HER2-	III	1025	19	0	7.102283401	0	19E	Non-TNBC	ER/PR+_and_HER2-	III	1025	19	0	39	POST_BSO	III	ALIVE/NED	64.83835616		2005	1	3	7.381245722	1
20150603_Esteva-conc-4_4l_12.RCC	4l	ER/PR+_and_HER2-	II	1016	4	1	7.1110210993	0	4L	Non-TNBC	ER/PR+_and_HER2-	II	1016	4	1	36	PRE	I	ALIVE/WD	41.55616438	5.779603012	2005	1	0	7.455167693	1
20150626_Esteva-conc-17_17h_08.RCC	17h	ER/PR+_and_HER2-	III	70	17	1	7.2775539141	0	17H	Non-TNBC	ER/PR+_and_HER2-	III	70	17	1	70	POST_BSO	III	DEAD/WD	55.51780822	0.651608487	2007	1	3	2.40109514	2
20150612_Esteva-conc-11_11g_07.RCC	11g	ER/PR+_and_HER2-	II	1010	11	0	8.3690507456	0	11G	Non-TNBC	ER/PR+_and_HER2-	II	1010	11	0	23	PRE	II	ALIVE/NED	45.03561644		2004	5	0	7.605749487	1
20150603_Esteva-conc-4_4g_07.RCC	4g	ER/PR+_and_HER2-	III	63	4	0	8.4363141633	0	4G	Non-TNBC	ER/PR+_and_HER2-	III	63	4	0	63	POST_NATURAL	II	ALIVE/NED	48.8		2006	2	2	4.238193018	1
20150505_Esteva-conc-9_9a_01.RCC	9a	ER/PR+_and_HER2-	II	29	9	0	8.4486825446	0	9A	Non-TNBC	ER/PR+_and_HER2-	II	29	9	0	29	PERI	III	ALIVE/NED	40.95616438		2004	1	1	6.839151266	1
20150529_Esteva-conc-2_2l_12.RCC	2l	ER/PR+_and_HER2-	III	1050	2	1	8.5434250588	0	2L	Non-TNBC	ER/PR+_and_HER2-	III	1050	2	1	100	PRE	III	DEAD/WD	43.83561644	2.340862423	2008	5	0	4.336755647	2
20150529_Esteva-conc-2_2k_11.RCC	2k	ER/PR+_and_HER2-	III	1050	2	0	8.7903381242	0	2K	Non-TNBC	ER/PR+_and_HER2-	III	1050	2	0	97	PRE	II	ALIVE/NED	45.14246575		2008	1	0	5.921971253	1
20150603_Esteva-conc-4_4a_01.RCC	4a	ER/PR+_and_HER2-	III	1	4	0	8.8580751932	0	4A	Non-TNBC	ER/PR+_and_HER2-	III	1	4	0	1	PERI	II	ALIVE/NED	47.40273973		2004	1	1	9.240246407	1
20150626_Esteva-conc-18_18k_11.RCC	18k	ER/PR+_and_HER2-	II	1060	18	0	8.8851860576	0	18K	Non-TNBC	ER/PR+_and_HER2-	II	1060	18	0	117	POST_NATURAL	II	ALIVE/NED	88.92328767		2009	1	2	3.206023272	1
20150624_Esteva-conc-16_16e_05.RCC	16e	ER/PR+_and_HER2-	III	82	16	0	9.034187825	0	16E	Non-TNBC	ER/PR+_and_HER2-	III	82	16	0	82	POST_NATURAL	III	ALIVE/NED	58.89863014		2008	1	2	4.498288843	1
20150602_Esteva-conc-3_3c_03.RCC	3c	ER/PR+_and_HER2-	III	28	3	0	9.3122855101	0	3C	Non-TNBC	ER/PR+_and_HER2-	III	28	3	0	28	PRE	III	ALIVE/NED	46.31780822		2004	1	0	8.377823409	1
20150612_Esteva-conc-11_11b_02.RCC	11b	ER/PR+_and_HER2-	II	18	11	1	9.5540055531	0	11B	Non-TNBC	ER/PR+_and_HER2-	II	18	11	1	18	POST_BSO	III	DEAD/WD	67.42739726	3.726214921	2004	1	3	4.314852841	2
20150612_Esteva-conc-11_11a_01.RCC	11a	ER/PR+_and_HER2-	II	18	11	0	9.652412262	0	11A	Non-TNBC	ER/PR+_and_HER2-	II	18	11	0	18	POST_HYSTERECTOMY	II	DEAD/NED	67.84383562		2004	1	5	6.707734428	2
20150626_Esteva-conc-18_18g_07.RCC	18g	ER/PR+_and_HER2-	II	1009	18	1	9.7830384095	0	18G	Non-TNBC	ER/PR+_and_HER2-	II	1009	18	1	22	POST_NATURAL	II	DEAD/WD	58.31780822	4.350444901	2004	1	2	5.801505818	2
20150612_Esteva-conc-11_11e_05.RCC	11e	ER/PR+_and_HER2-	II	1005	11	1	9.916186702	0	11E	Non-TNBC	ER/PR+_and_HER2-	II	1005	11	1	12	PRE	III	DEAD/WD	35.34246575	3.159479808	2003	1	0	6.850102669	2
20150610_Esteva-conc-6_6a_01.RCC	6a	ER/PR+_and_HER2-	III	39	6	0	10.0223060078	0	6A	Non-TNBC	ER/PR+_and_HER2-	III	39	6	0	39	PRE	II	ALIVE/NED	41.84931507		2005	1	0	6.707734428	1
20150617_Esteva-conc-12_12b_02.RCC	12b	ER/PR+_and_HER2-	II	2	12	1	10.1916558237	0	12B	Non-TNBC	ER/PR+_and_HER2-	II	2	12	1	2	POST_HYSTERECTOMY	II	ALIVE/WD	47.24383562	4.755646817	2004	1	5	8.525667351	1
20150610_Esteva-conc-6_6e_05.RCC	6e	ER/PR+_and_HER2-	II	1003	6	0	10.3270341769	0	6E	Non-TNBC	ER/PR+_and_HER2-	II	1003	6	0	2	POST_NATURAL	I	ALIVE/NED	74.97808219		2004	1	2	7.509924709	1
20150603_Esteva-conc-4_4b_02.RCC	4b	ER/PR+_and_HER2-	III	1	4	1	10.4689443455	0	4B	Non-TNBC	ER/PR+_and_HER2-	III	1	4	1	1	POST_HYSTERECTOMY	III	DEAD/WD	43.67671233	3.671457906	2004	1	5	5.166324435	2
20150612_Esteva-conc-11_11d_04.RCC	11d	ER/PR+_and_HER2-	II	79	11	1	10.6920461034	0	11D	Non-TNBC	ER/PR+_and_HER2-	II	79	11	1	79	PERI	II	DEAD/WD	48.7369863	2.116358658	2007	1	1	2.976043806	2
20150612_Esteva-conc-8_8b_02.RCC	8b	ER/PR+_and_HER2-	III	7	8	1	10.6989499347	0	8B	Non-TNBC	ER/PR+_and_HER2-	III	7	8	1	7	POST_NATURAL	II	ALIVE/WD	55.09315068	9.013004791	2003	1	2	9.503080082	1
20150529_Esteva-conc-2_2b_02.RCC	2b	ER/PR+_and_HER2-	II	4	2	1	10.8068890776	0	2B	Non-TNBC	ER/PR+_and_HER2-	II	4	2	1	4	POST_NATURAL	III	ALIVE/WD	61.40821918	4.687200548	2005	1	2	7.887748118	1
20150624_Esteva-conc-15_15d_04.RCC	15d	ER/PR+_and_HER2-	I	80	15	1	10.8261312708	0	15D	Non-TNBC	ER/PR+_and_HER2-	I	80	15	1	80	POST_BSO	II	DEAD/WD	64.11780822	2.354551677	2007	1	3	3.208761123	2
20150612_Esteva-conc-11_11h_08.RCC	11h	ER/PR+_and_HER2-	II	1010	11	1	10.8656364671	0	11H	Non-TNBC	ER/PR+_and_HER2-	II	1010	11	1	24	PRE	II	DEAD/WD	42.01643836	1.998631075	2004	1	0	6.718685832	2
20150624_Esteva-conc-15_15k_11.RCC	15k	ER/PR+_and_HER2-	II	1045	15	0	10.9906137	0	15K	Non-TNBC	ER/PR+_and_HER2-	II	1045	15	0	78	PRE	II	ALIVE/NED	47.86575342		2007	1	0	5.196440794	1
20150529_Esteva-conc-2_2d_04.RCC	2d	ER/PR+_and_HER2-	II	16	2	1	11.2083484438	0	2D	Non-TNBC	ER/PR+_and_HER2-	II	16	2	1	16	POST_BSO	II	DEAD/WD	54.10684932	7.603011636	2003	5	3	9.456536619	2
20150602_Esteva-conc-3_3h_08.RCC	3h	ER/PR+_and_HER2-	III	1027	3	0	11.2748838871	0	3H	Non-TNBC	ER/PR+_and_HER2-	III	1027	3	0	70	PERI	III	ALIVE/NED	51.12876712		2007	1	1	5.84257358	1
20150624_Esteva-conc-15_15l_12.RCC	15l	ER/PR+_and_HER2-	II	1045	15	1	11.3182000953	0	15L	Non-TNBC	ER/PR+_and_HER2-	II	1045	15	1	88	PRE	III	DEAD/WD	48.81369863	2.746064339	2008	1	0	4.495550992	2
20150602_Esteva-conc-3_3k_11.RCC	3k	ER/PR+_and_HER2-	III	1056	3	0	11.3185897646	0	3K	Non-TNBC	ER/PR+_and_HER2-	III	1056	3	0	82	PRE	II	ALIVE/NED	44.79726027		2008	1	0	3.342915811	1
20150619_Esteva-conc-14_14c_03.RCC	14c	ER/PR+_and_HER2-	II	37	14	0	11.4368090325	0	14C	Non-TNBC	ER/PR+_and_HER2-	II	37	14	0	37	PRE	II	ALIVE/NED	47.05753425		2005	1	0	1.174537988	1
20150610_Esteva-conc-7_7f_06.RCC	7f	ER/PR+_and_HER2-	III	97	7	1	11.4782268989	0	7F	Non-TNBC	ER/PR+_and_HER2-	III	97	7	1	97	POST_NATURAL	II	ALIVE/WD	57.22465753	3.956194387	2008	1	2	4.492813142	1
20150701_Esteva-conc-19_19h_08.RCC	19h	ER/PR+_and_HER2-	II	1051	19	1	11.5843070426	0	19H	Non-TNBC	ER/PR+_and_HER2-	II	1051	19	1	109	PRE	II	DEAD/WD	31.74794521	0.733744011	2008	1	0	2.496919918	2
20150610_Esteva-conc-6_6f_06.RCC	6f	ER/PR+_and_HER2-	II	1003	6	1	11.6582004295	0	6F	Non-TNBC	ER/PR+_and_HER2-	II	1003	6	1	9	POST_HYSTERECTOMY	III	ALIVE/WD	71.56438356	7.488021903	2003	1	5	9.615331964	1
20150626_Esteva-conc-18_18j_10.RCC	18j	ER/PR+_and_HER2-	III	1018	18	0	11.7149223843	0	18J	Non-TNBC	ER/PR+_and_HER2-	III	1018	18	0	63	PRE	III	ALIVE/NED	34.17534247		2006	5	0	7.375770021	1
20150624_Esteva-conc-16_16l_12.RCC	16l	ER/PR+_and_HER2-	III	1007	16	1	11.9099760826	0	16L	Non-TNBC	ER/PR+_and_HER2-	III	1007	16	1	15	PRE	III	DEAD/WD	33.00273973	1.508555784	2003	2	0	2.094455852	2
20150701_Esteva-conc-19_19l_12.RCC	19l	ER/PR+_and_HER2-	I	1057	19	1	12.1243103956	0	19L	Non-TNBC	ER/PR+_and_HER2-	I	1057	19	1	120	PRE	III	DEAD/WD	36.61917808	1.615331964	2009	1	0	2.88843258	2
20150701_Esteva-conc-19_19f_06.RCC	19f	ER/PR+_and_HER2-	III	1025	19	1	12.1589320396	0	19F	Non-TNBC	ER/PR+_and_HER2-	III	1025	19	1	50	POST_NATURAL	II	DEAD/WD	66.80547945	1.423682409	2005	1	2	2.650239562	2
20150610_Esteva-conc-7_7e_05.RCC	7e	ER/PR+_and_HER2-	III	97	7	0	12.174244204	0	7E	Non-TNBC	ER/PR+_and_HER2-	III	97	7	0	97	POST_NATURAL	II	DEAD/WD	52.72876712		2008	1	2	0.536618754	2
20150626_Esteva-conc-17_17c_03.RCC	17c	ER/PR+_and_HER2-	II	55	17	0	12.4623256142	0	17C	Non-TNBC	ER/PR+_and_HER2-	II	55	17	0	55	POST_NATURAL	II	ALIVE/NED	53.9369863		2006	1	2	6.242299795	1
20150626_Esteva-conc-17_17i_09.RCC	17i	ER/PR+_and_HER2-	III	96	17	0	12.7018612599	0	17I	Non-TNBC	ER/PR+_and_HER2-	III	96	17	0	96	PRE	II	ALIVE/NED	49.27123288		2008	2	0	4.5229295	1
20150617_Esteva-conc-12_12j_10.RCC	12j	ER/PR+_and_HER2-	II	1048	12	0	13	0	12J	Non-TNBC	ER/PR+_and_HER2-	II	1048	12	0	123	PRE	III	ALIVE/NED	44.45479452		2009	1	0	5.360711841	1
20150619_Esteva-conc-14_14d_04.RCC	14d	ER/PR+_and_HER2-	II	37	14	1	13.0419576542	0	14D	Non-TNBC	ER/PR+_and_HER2-	II	37	14	1	37	PRE	III	DEAD/WD	44.91780822	2.110882957	2005	1	0	2.461327858	2
20150701_Esteva-conc-19_19k_11.RCC	19k	ER/PR+_and_HER2-	I	1057	19	0	13.3279420364	0	19K	Non-TNBC	ER/PR+_and_HER2-	I	1057	19	0	91	PRE	III	ALIVE/NED	45.1260274		2008	5	0	4.027378508	1
20150610_Esteva-conc-7_7d_04.RCC	7d	ER/PR+_and_HER2-	III	30	7	1	13.3599547662	0	7D	Non-TNBC	ER/PR+_and_HER2-	III	30	7	1	30	PRE	II	DEAD/WD	39.6739726	1.407255305	2004	1	0	4.736481862	2
20150617_Esteva-conc-12_12l_12.RCC	12l	ER/PR+_and_HER2-	III	1053	12	1	13.5535235904	0	12L	Non-TNBC	ER/PR+_and_HER2-	III	1053	12	1	111	POST_NATURAL	III	DEAD/WD	53.0630137	1.295003422	2008	1	2	2.483230664	2
20150505_Esteva-conc-9_9b_02.RCC	9b	ER/PR+_and_HER2-	II	29	9	1	13.6319552831	0	9B	Non-TNBC	ER/PR+_and_HER2-	II	29	9	1	29	PRE	III	DEAD/WD	40.13972603	2.291581109	2004	1	0	4.320328542	2
20150612_Esteva-conc-8_8l_12.RCC	8l	ER/PR+_and_HER2-	II	1055	8	1	13.7987916192	0	8L	Non-TNBC	ER/PR+_and_HER2-	II	1055	8	1	117	PRE	III	DEAD/WD	40.6109589	2.507871321	2009	1	0	2.726899384	2
20150617_Esteva-conc-12_12f_06.RCC	12f	ER/PR+_and_HER2-	III	103	12	1	13.8777628972	0	12F	Non-TNBC	ER/PR+_and_HER2-	III	103	12	1	103	POST_NATURAL	II	ALIVE/WD	62.73972603	1.273100616	2008	5	2	5.911019849	1
20150505_Esteva-conc-9_9c_03.RCC	9c	ER/PR+_and_HER2-	II	115	9	0	13.9132010608	0	9C	Non-TNBC	ER/PR+_and_HER2-	II	115	9	0	115	POST_BSO	II	ALIVE/NED	53.33972603		2009	1	3	4.287474333	1
20150624_Esteva-conc-16_16h_08.RCC	16h	ER/PR+_and_HER2-	III	104	16	1	14.5906483183	0	16H	Non-TNBC	ER/PR+_and_HER2-	III	104	16	1	104	POST_NATURAL	III	DEAD/WD	52.78356164	2.584531143	2008	3	2	3.715263518	2
20150427_Esteva-conc-set1_10_10.RCC	1j	ER/PR+_and_HER2-	II	1041	1	1	14.6512949298	0	1J	Non-TNBC	ER/PR+_and_HER2-	II	1041	1	1	78	PRE	III	DEAD/WD	42.5369863	1.998631075	2007	2	0	3.641341547	2
20150701_Esteva-conc-19_19j_10.RCC	19j	ER/PR+_and_HER2-	III	1054	20	0	14.6970049323	0	19J	Non-TNBC	ER/PR+_and_HER2-	III	1054	20	0	118	POST_HYSTERECTOMY	III	ALIVE/NED	53.94246575		2009	2	5	2.417522245	1
20150701_Esteva-conc-19_19i_09.RCC	19i	ER/PR+_and_HER2-	III	1054	19	1	14.7069423199	0	19I	Non-TNBC	ER/PR+_and_HER2-	III	1054	19	1	112	PERI	III	ALIVE/WD	52.22739726	2.809034908	2008	5	1	3.392197125	1
20150612_Esteva-conc-11_11f_06.RCC	11f	ER/PR+_and_HER2-	II	1005	11	0	14.881025731	0	11F	Non-TNBC	ER/PR+_and_HER2-	II	1005	11	0	16	PRE	II	ALIVE/NED	30.83561644		2003	3	0	9.32238193	1
20150617_Esteva-conc-12_12g_07.RCC	12g	ER/PR+_and_HER2-	II	1029	12	1	15.0107388233	0	12G	Non-TNBC	ER/PR+_and_HER2-	II	1029	12	1	57	PRE	II	ALIVE/WD	45.05205479	3.071868583	2006	5	0	6.655715264	1
20150624_Esteva-conc-15_15f_06.RCC	15f	ER/PR+_and_HER2-	II	1006	15	1	15.0128432776	0	15F	Non-TNBC	ER/PR+_and_HER2-	II	1006	15	1	13	POST_NATURAL	II	DEAD/WD	58.73424658	2.220396988	2003	1	2	3.260780287	2
20150602_Esteva-conc-3_3g_07.RCC	3g	ER/PR+_and_HER2-	III	1027	3	1	15.4270815175	0	3G	Non-TNBC	ER/PR+_and_HER2-	III	1027	3	1	53	POST_NATURAL	III	DEAD/WD	52.8739726	2.535249829	2006	1	2	4.681724846	2
20150603_Esteva-conc-5_5l_12.RCC	5l	ER/PR+_and_HER2-	II	1026	5	0	15.4363271653	0	5L	Non-TNBC	ER/PR+_and_HER2-	II	1026	5	0	79	PRE	III	ALIVE/NED	33.36986301		2007	5	0	6.628336756	1
20150626_Esteva-conc-17_17g_07.RCC	17g	ER/PR+_and_HER2-	III	70	17	0	16.072554163	0	17G	Non-TNBC	ER/PR+_and_HER2-	III	70	17	0	70	PRE	II	ALIVE/NED	51.83287671		2007	1	0	5.273100616	1
20150626_Esteva-conc-17_17d_04.RCC	17d	ER/PR+_and_HER2-	II	55	17	1	16.3754912504	0	17D	Non-TNBC	ER/PR+_and_HER2-	II	55	17	1	55	POST_NATURAL	I	ALIVE/WD	54.8109589	3.433264887	2006	2	2	6.19301848	1
20150602_Esteva-conc-3_3d_04.RCC	3d	ER/PR+_and_HER2-	III	28	3	1	16.7656833201	0	3D	Non-TNBC	ER/PR+_and_HER2-	III	28	3	1	28	PRE	II	DEAD/WD	47.07123288	1.034907598	2004	1	0	5.46201232	2
20150602_Esteva-conc-3_3l_12.RCC	3l	ER/PR+_and_HER2-	III	1056	3	1	17.1308930496	0	3L	Non-TNBC	ER/PR+_and_HER2-	III	1056	3	1	118	PRE	II	DEAD/WD	41.42191781	1.28678987	2009	5	0	1.338809035	2
20150624_Esteva-conc-15_15c_03.RCC	15c	ER/PR+_and_HER2-	I	80	20	0	17.3708968169	0	15C	Non-TNBC	ER/PR+_and_HER2-	I	80	20	0	80	POST_NATURAL	III	ALIVE/NED	64.58630137		2007	1	2	5.557837098	1
20150624_Esteva-conc-16_16g_07.RCC	16g	ER/PR+_and_HER2-	III	104	16	0	17.978215681	0	16G	Non-TNBC	ER/PR+_and_HER2-	III	104	16	0	104	POST_BSO	II	ALIVE/NED	56.96712329		2008	5	3	4.539356605	1
20150617_Esteva-conc-12_12e_05.RCC	12e	ER/PR+_and_HER2-	III	103	12	0	18.5794185672	0	12E	Non-TNBC	ER/PR+_and_HER2-	III	103	12	0	103	POST_HYSTERECTOMY	III	ALIVE/NED	63.74794521		2008	3	5	5.796030116	1
20150427_Esteva-conc-set1_12_12.RCC	1l	ER/PR+_and_HER2-	III	1046	1	0	18.7141401375	0	1L	Non-TNBC	ER/PR+_and_HER2-	III	1046	1	0	104	PRE	III	ALIVE/NED	40.91232877		2008	5	0	4.602327173	1
20150617_Esteva-conc-12_12a_01.RCC	12a	ER/PR+_and_HER2-	II	2	12	0	19.1460929899	0	12A	Non-TNBC	ER/PR+_and_HER2-	II	2	12	0	2	PRE	III	DEAD/NED	48.51232877		2004	1	0	8.553045859	2
20150529_Esteva-conc-2_2j_10.RCC	2j	ER/PR+_and_HER2-	I	1047	2	0	20.2777047395	0	2J	Non-TNBC	ER/PR+_and_HER2-	I	1047	2	0	93	POST_NATURAL	III	ALIVE/NED	51.64931507		2008	1	2	4.030116359	1
20150427_Esteva-conc-set1_09_09.RCC	1i	ER/PR+_and_HER2-	II	1041	1	0	20.3772196517	0	1I	Non-TNBC	ER/PR+_and_HER2-	II	1041	1	0	72	PERI	III	ALIVE/NED	45.82739726		2007	2	1	6.187542779	1
20150603_Esteva-conc-4_4d_04.RCC	4d	ER/PR+_and_HER2-	III	19	4	1	20.7714063522	0	4D	Non-TNBC	ER/PR+_and_HER2-	III	19	4	1	19	PRE	III	DEAD/WD	39.29315068	0.854209446	2004	2	0	1.097878166	2
20150520_Esteva-conc-10-_10c_03.RCC	10c	ER/PR+_and_HER2-	III	75	10	0	20.8258734684	0	10C	Non-TNBC	ER/PR+_and_HER2-	III	75	10	0	75	POST_HYSTERECTOMY	II	ALIVE/NED	51.99726027		2007	1	5	5.765913758	1
20150626_Esteva-conc-18_18l_12.RCC	18l	ER/PR+_and_HER2-	II	1060	18	1	21.2320428171	0	18L	Non-TNBC	ER/PR+_and_HER2-	II	1060	18	1	123	POST_BSO	III	DEAD/WD	83.82465753	1.070499658	2009	1	3	2.028747433	2
20150619_Esteva-conc-14_14j_10.RCC	14j	ER/PR+_and_HER2-	III	1028	14	1	21.4563904217	0	14J	Non-TNBC	ER/PR+_and_HER2-	III	1028	14	1	54	POST_NATURAL	III	DEAD/WD	49.35890411	2.403832991	2006	2	2	3.173169062	2
20150701_Esteva-conc-19_19b_02.RCC	19b	ER/PR+_and_HER2-	II	23	19	1	22.0608144547	0	19B	Non-TNBC	ER/PR+_and_HER2-	II	23	19	1	23	POST_NATURAL	III	DEAD/WD	58.96438356	4.021902806	2004	2	2	6.699520876	2
20150520_Esteva-conc-10_10d_04.RCC	10d	ER/PR+_and_HER2-	III	75	10	1	22.2419738961	0	10D	Non-TNBC	ER/PR+_and_HER2-	III	75	10	1	75	PRE	II	DEAD/WD	51.84383562	3.028062971	2007	5	0	6.023271732	2
20150701_Esteva-conc-19_19g_07.RCC	19g	ER/PR+_and_HER2-	II	1051	19	0	23.670409609	0	19G	Non-TNBC	ER/PR+_and_HER2-	II	1051	19	0	69	PRE	III	ALIVE/NED	39.23287671		2007	5	0	4.711841205	1
20150603_Esteva-conc-4_4c_03.RCC	4c	ER/PR+_and_HER2-	III	19	4	0	23.7079269889	0	4C	Non-TNBC	ER/PR+_and_HER2-	III	19	4	0	19	PRE	III	ALIVE/NED	43.13972603		2004	1	0	8.963723477	1
20150626_Esteva-conc-17_17j_10.RCC	17j	ER/PR+_and_HER2-	III	96	17	1	23.7121674013	0	17J	Non-TNBC	ER/PR+_and_HER2-	III	96	17	1	96	PRE	II	DEAD/WD	46.85753425	2.518822724	2008	9	0	3.852156057	2
20150610_Esteva-conc-6_6k_11.RCC	6k	ER/PR+_and_HER2-	II	1040	6	1	27.4919331083	0	6K	Non-TNBC	ER/PR+_and_HER2-	II	1040	6	1	77	POST_NATURAL	III	ALIVE/WD	54.99726027	2.625598905	2007	2	2	6.214921287	1
20150603_Esteva-conc-5_5e_05.RCC	5e	ER/PR+_and_HER2-	II	72	5	0	33.915311013	0	5E	Non-TNBC	ER/PR+_and_HER2-	II	72	5	0	72	POST_NATURAL	II	ALIVE/NED	52.14520548		2007	1	2	5.431895962	1
20150603_Esteva-conc-5_5k_11.RCC	5k	ER/PR+_and_HER2-	II	1026	5	1	34.0991679163	0	5K	Non-TNBC	ER/PR+_and_HER2-	II	1026	5	1	52	PRE	III	DEAD/WD	31.21643836	4.235455168	2006	5	0	6.308008214	2
20150626_Esteva-conc-18_18i_09.RCC	18i	ER/PR+_and_HER2-	III	1018	18	1	35.1540910882	0	18I	Non-TNBC	ER/PR+_and_HER2-	III	1018	18	1	41	PRE	III	ALIVE/WD	27.84931507	6.343600274	2005	5	0	7.460643395	1
20150701_Esteva-conc-19_19c_03.RCC	19c	ER/PR+_and_HER2-	I	93	19	0	36.8587728632	0	19C	Non-TNBC	ER/PR+_and_HER2-	I	93	19	0	93	PRE	III	ALIVE/NED	39.12328767		2008	1	0	3.668720055	1
20150612_Esteva-conc-8_8k_11.RCC	8k	ER/PR+_and_HER2-	II	1055	8	0	38.5838880678	0	8K	Non-TNBC	ER/PR+_and_HER2-	II	1055	8	0	92	PRE	III	ALIVE/NED	42.21369863		2008	2	0	3.86036961	1
20150624_Esteva-conc-16_16f_06.RCC	16f	ER/PR+_and_HER2-	III	82	16	1	42.1896516179	0	16F	Non-TNBC	ER/PR+_and_HER2-	III	82	16	1	82	POST_NATURAL	III	DEAD/WD	54.64109589	3.170431211	2008	1	2	3.274469541	2
20150610_Esteva-conc-6_6l_12.RCC	6l	ER/PR+_and_HER2-	II	1040	6	0	43.8765602237	0	6L	Non-TNBC	ER/PR+_and_HER2-	II	1040	6	0	78	PERI	III	ALIVE/NED	50.25479452		2007	2	1	5.538672142	1
20150709_Esteva-conc-20_20a_01.RCC	20a	ER/PR+_and_HER2-	II	1036	20	1	46.6379311721	0	20A	Non-TNBC	ER/PR+_and_HER2-	II	1036	20	1	69	POST_NATURAL	II	ALIVE/WD	62.0109589	3.575633128	2007	3	2	5.431895962	1
20150619_Esteva-conc-14_14i_09.RCC	14i	ER/PR+_and_HER2-	III	1028	14	0	47.5204151096	0	14I	Non-TNBC	ER/PR+_and_HER2-	III	1028	14	0	53	PRE	II	ALIVE/NED	46.06849315		2006	1	0	3.367556468	1
20150612_Esteva-conc-11_11c_03.RCC	11c	ER/PR+_and_HER2-	II	79	11	0	54.7589260148	0	11C	Non-TNBC	ER/PR+_and_HER2-	II	79	11	0	79	PERI	II	ALIVE/NED	51.94520548		2007	1	1	5.360711841	1
20150709_Esteva-conc-20_20b_02.RCC	20b	ER/PR+_and_HER2-	II	1036	20	0	63.7302333753	0	20B	Non-TNBC	ER/PR+_and_HER2-	II	1036	20	0	87	POST_NATURAL	II	ALIVE/NED	59.70958904		2008	1	2	4	1
20150624_Esteva-conc-16_16k_11.RCC	16k	ER/PR+_and_HER2-	III	1007	16	0	65.1740053381	0	16K	Non-TNBC	ER/PR+_and_HER2-	III	1007	16	0	7	PRE	III	ALIVE/NED	35.35616438		2003	5	0	5.637234771	1
20150603_Esteva-conc-4_4h_08.RCC	4h	ER/PR+_and_HER2-	III	63	4	1	122.234991607	0	4H	Non-TNBC	ER/PR+_and_HER2-	III	63	4	1	63	POST_NATURAL	II	DEAD/WD	53.3369863	1.229295003	2006	2	2	1.645448323	2
20150610_Esteva-conc-7_7k_11.RCC	7k	ER/PR+_and_HER2-	III	1038	7	1	176.6425226304	0	7K	Non-TNBC	ER/PR+_and_HER2-	III	1038	7	1	74	POST_NATURAL	III	DEAD/WD	55.2630137	2.529774127	2007	2	2	3.017111567	2
20150603_Esteva-conc-5_5f_06.RCC	5f	ER/PR+_and_HER2-	II	72	5	1	250.9651112395	0	5F	Non-TNBC	ER/PR+_and_HER2-	II	72	5	1	72	POST_BSO	III	DEAD/WD	51.5369863	3.54825462	2007	1	3	3.79192334	2
20150529_Esteva-conc-2_2e_05.RCC	2e	HER2+	II	1002	2	1	2.2430471385	0	2E	Non-TNBC	HER2+	II	1002	2	1	8	PRE	III	DEAD/WD	42.82739726	3.671457906	2003	1	0	6.15742642	2
20150610_Esteva-conc-7_7a_01.RCC	7a	HER2+	III	20	7	0	3.3978826518	0	7A	Non-TNBC	HER2+	III	20	7	0	20	PRE	III	ALIVE/NED	46.7260274		2004	5	0	5.188227242	1
20150603_Esteva-conc-4_4i_09.RCC	4i	HER2+	III	1013	4	0	4.7757793696	0	4I	Non-TNBC	HER2+	III	1013	4	0	20	PRE	III	ALIVE/NED	35.74246575		2004	5	0	8.232717317	1
20150626_Esteva-conc-17_17f_06.RCC	17f	HER2+	II	58	17	1	4.8521611539	0	17F	Non-TNBC	HER2+	II	58	17	1	58	POST_NATURAL	III	DEAD/WD	51.24657534	1.122518823	2006	1	2	1.831622177	2
20150505_Esteva-conc-9_9d_04.RCC	9d	HER2+	III	115	20	1	5.0769286248	0	9D	Non-TNBC	HER2+	III	115	20	1	115	POST_BSO	III	ALIVE/WD	52.22739726	2.595482546	2009	1	3	3.561943874	1
20150610_Esteva-conc-6_6h_08.RCC	6h	HER2+	II	1012	6	1	5.5632416719	0	6H	Non-TNBC	HER2+	II	1012	6	1	27	POST_BSO	III	DEAD/WD	73.88767123	1.475701574	2004	1	3	2.236824093	2
20150610_Esteva-conc-7_7g_07.RCC	7g	HER2+	II	114	7	0	6.5225772815	0	7G	Non-TNBC	HER2+	II	114	7	0	114	POST_HYSTERECTOMY	III	ALIVE/NED	64.22191781		2009	2	5	3.296372348	1
20150626_Esteva-conc-17_17k_11.RCC	17k	HER2+	III	106	17	0	7.108491696	0	17K	Non-TNBC	HER2+	III	106	17	0	106	PRE	III	ALIVE/NED	38.86849315		2008	1	0	4.27652293	1
20150603_Esteva-conc-4_4j_10.RCC	4j	HER2+	III	1013	4	1	7.2516760529	0	4J	Non-TNBC	HER2+	III	1013	4	1	32	POST_BSO	II	DEAD/WD	33.71506849	0.569472964	2005	2	3	0.818617385	2
20150529_Esteva-conc-2_2f_06.RCC	2f	HER2+	II	1002	2	0	7.3704425105	0	2F	Non-TNBC	HER2+	II	1002	2	0	44	PRE	III	ALIVE/NED	35.28493151		2005	1	0	7.438740589	1
20150610_Esteva-conc-7_7j_10.RCC	7j	HER2+	II	1021	7	1	7.5391953733	0	7J	Non-TNBC	HER2+	II	1021	7	1	44	POST_HYSTERECTOMY	II	DEAD/WD	72.44383562	2.480492813	2005	1	5	5.549623546	2
20150612_Esteva-conc-11_11i_09.RCC	11i	HER2+	III	1019	11	1	8.5248974001	0	11I	Non-TNBC	HER2+	III	1019	11	1	42	PRE	III	DEAD/WD	30.64383562	0.706365503	2005	5	0	5.034907598	2
20150619_Esteva-conc-14_14e_05.RCC	14e	HER2+	III	40	14	0	8.5670167913	0	14E	Non-TNBC	HER2+	III	40	14	0	40	POST_NATURAL	II	ALIVE/NED	58.86849315		2005	1	2	2.105407255	1
20150610_Esteva-conc-7_7b_02.RCC	7b	HER2+	III	20	7	1	9.9722269848	0	7B	Non-TNBC	HER2+	III	20	7	1	20	POST_NATURAL	II	DEAD/WD	50.49315068	3.613963039	2004	5	2	3.646817248	2
20150610_Esteva-conc-7_7h_08.RCC	7h	HER2+	II	114	7	1	10.4658226315	0	7H	Non-TNBC	HER2+	II	114	7	1	114	POST_HYSTERECTOMY	II	DEAD/WD	63.2	1.045859001	2009	5	5	2.811772758	2
20150617_Esteva-conc-13_13a_01.RCC	13a	HER2+	III	25	13	0	10.8899722665	0	13A	Non-TNBC	HER2+	III	25	13	0	25	PRE	III	ALIVE/NED	43.2739726		2004	1	0	8.030116359	1
20150610_Esteva-conc-7_7i_09.RCC	7i	HER2+	II	1021	7	0	11.2004985742	0	7I	Non-TNBC	HER2+	II	1021	7	0	32	POST_NATURAL	III	ALIVE/NED	63.99452055		2005	1	2	7.301848049	1
20150602_Esteva-conc-3_3e_05.RCC	3e	HER2+	III	85	3	0	11.3038373993	0	3E	Non-TNBC	HER2+	III	85	3	0	85	PRE	III	ALIVE/NED	44.55616438		2008	1	0	4.528405202	1
20150602_Esteva-conc-3_3f_06.RCC	3f	HER2+	III	85	3	1	12.0207135083	0	3F	Non-TNBC	HER2+	III	85	3	1	85	PRE	III	DEAD/WD	42.21917808	1.108829569	2008	1	0	1.448323066	2
20150617_Esteva-conc-13_13b_02.RCC	13b	HER2+	III	25	13	1	12.5063099736	0	13B	Non-TNBC	HER2+	III	25	13	1	25	PRE	III	DEAD/WD	44.42191781	2.945927447	2004	2	0	3.310061602	2
20150602_Esteva-conc-3_3j_10.RCC	3j	HER2+	II	1035	3	1	12.6356746126	0	3J	Non-TNBC	HER2+	II	1035	3	1	68	POST_NATURAL	III	ALIVE/WD	65.12328767	3.301848049	2006	1	2	6.288843258	1
20150610_Esteva-conc-6_6g_07.RCC	6g	HER2+	II	1012	6	0	13.3057852299	0	6G	Non-TNBC	HER2+	II	1012	6	0	6	POST_BSO	II	ALIVE/NED	71.48493151		2003	1	3	8.646132786	1
20150617_Esteva-conc-13_13e_05.RCC	13e	HER2+	II	102	13	0	13.5783409099	0	13E	Non-TNBC	HER2+	II	102	13	0	102	PRE	II	ALIVE/NED	40.65205479		2008	2	0	4.449007529	1
20150602_Esteva-conc-3_3a_01.RCC	3a	HER2+	II	6	3	0	13.9916263723	0	3A	Non-TNBC	HER2+	II	6	3	0	6	PERI	III	ALIVE/NED	51.7369863		2003	1	1	9.875427789	1
20150612_Esteva-conc-11_11j_10.RCC	11j	HER2+	III	1019	11	0	15.5762217022	0	11J	Non-TNBC	HER2+	III	1019	11	0	73	PRE	III	ALIVE/NED	31.71506849		2007	1	0	6.119096509	1
20150505_Esteva-conc-9_9j_10.RCC	9j	HER2+	III	1049	9	1	16.6937290819	1	9J	Non-TNBC	HER2+	III	1049	9	1	95	PRE	III	DEAD/WD	35.74794521	1.631759069	2008	3	0	3.682409309	2
20150505_Esteva-conc-9_9i_09.RCC	9i	HER2+	III	1049	9	0	17.7779078974	1	9I	Non-TNBC	HER2+	III	1049	9	0	85	PRE	III	ALIVE/NED	36.05205479		2008	5	0	3.989048597	1
20150603_Esteva-conc-5_5d_04.RCC	5d	HER2+	II	56	5	1	18.0279400726	0	5D	Non-TNBC	HER2+	II	56	5	1	56	PRE	III	DEAD/WD	28.97808219	0.739219713	2006	1	0	1.363449692	2
20150617_Esteva-conc-13_13l_12.RCC	13l	HER2+	III	1037	13	0	18.2257901546	0	13L	Non-TNBC	HER2+	III	1037	13	0	95	POST_BSO	II	ALIVE/NED	51.91506849		2008	2	3	4.454483231	1
20150626_Esteva-conc-17_17l_12.RCC	17l	HER2+	III	106	17	1	19.194919022	0	17L	Non-TNBC	HER2+	III	106	17	1	106	PRE	III	DEAD/WD	36.87123288	3.107460643	2008	2	0	3.293634497	2
20150602_Esteva-conc-3_3b_02.RCC	3b	HER2+	II	6	3	1	19.7613166966	0	3B	Non-TNBC	HER2+	II	6	3	1	6	PRE	III	ALIVE/WD	49.8739726	3.561943874	2003	1	0	10.19575633	1
20150617_Esteva-conc-13_13f_06.RCC	13f	HER2+	II	102	13	1	20.8086279272	0	13F	Non-TNBC	HER2+	II	102	13	1	102	PRE	III	ALIVE/WD	44.23835616	1.765913758	2008	1	0	5.144421629	1
20150603_Esteva-conc-5_5c_03.RCC	5c	HER2+	II	56	5	0	27.8443882477	0	5C	Non-TNBC	HER2+	II	56	5	0	56	PREGNANT	II	ALIVE/NED	30.96438356		2006	1	0	5.607118412	1
20150617_Esteva-conc-13_13k_11.RCC	13k	HER2+	III	1037	13	1	28.0077611235	0	13K	Non-TNBC	HER2+	III	1037	13	1	73	POST_HYSTERECTOMY	III	DEAD/WD	52.74246575	0.594113621	2007	1	5	4.632443532	2
20150602_Esteva-conc-3_3i_09.RCC	3i	HER2+	II	1035	3	0	33	0	3I	Non-TNBC	HER2+	II	1035	3	0	44	POST_NATURAL	III	ALIVE/NED	59.50136986		2005	5	2	7.375770021	1
20150626_Esteva-conc-17_17e_05.RCC	17e	HER2+	II	58	17	0	38.6845815163	0	17E	Non-TNBC	HER2+	II	58	17	0	58	PERI	II	ALIVE/NED	52.30958904		2006	1	1	6.023271732	1
20150619_Esteva-conc-14_14f_06.RCC	14f	HER2+	III	40	14	1	54.9614493213	0	14F	Non-TNBC	HER2+	III	40	14	1	40	POST_NATURAL	II	DEAD/WD	61.67671233	2.40109514	2005	1	2	4.5229295	2
20150610_Esteva-conc-6_6i_09.RCC	6i	TRIPLE_NEGATIVE	II	1014	6	1	1.3234836082	0	6I	TNBC	TRIPLE_NEGATIVE	II	1014	6	1	33	PRE	III	DEAD/WD	31.98356164	1.073237509	2005	5	0	1.549623546	2
20150626_Esteva-conc-18_18f_06.RCC	18f	TRIPLE_NEGATIVE	III	1001	18	0	1.5365748596	0	18F	TNBC	TRIPLE_NEGATIVE	III	1001	18	0	51	POST_NATURAL	III	ALIVE/NED	56.01369863		2005	1	2	9.223819302	1
20150617_Esteva-conc-13_13i_09.RCC	13i	TRIPLE_NEGATIVE	II	1030	13	1	2.4729776596	0	13I	TNBC	TRIPLE_NEGATIVE	II	1030	13	1	59	PRE	III	DEAD/WD	40.47123288	0.955509925	2006	1	0	1.199178645	2
20150626_Esteva-conc-18_18e_05.RCC	18e	TRIPLE_NEGATIVE	III	1001	18	1	3.1703202804	0	18E	TNBC	TRIPLE_NEGATIVE	III	1001	18	1	5	POST_HYSTERECTOMY	III	DEAD/WD	60.80273973	1.839835729	2004	1	5	2.620123203	2
20150612_Esteva-conc-11_11l_12.RCC	11l	TRIPLE_NEGATIVE	III	1023	11	1	4.4730961741	0	11L	TNBC	TRIPLE_NEGATIVE	III	1023	11	1	48	POST_NATURAL	III	DEAD/WD	52.23561644	0.741957563	2005	1	2	1.916495551	2
20150529_Esteva-conc-2_2h_08.RCC	2h	TRIPLE_NEGATIVE	II	1031	2	0	5.1282595016	0	2H	TNBC	TRIPLE_NEGATIVE	II	1031	2	0	61	POST_HYSTERECTOMY	II	ALIVE/NED	68.49863014		2006	1	5	7.463381246	1
20150619_Esteva-conc-14_14g_07.RCC	14g	TRIPLE_NEGATIVE	II	1015	14	1	5.2801752888	0	14G	TNBC	TRIPLE_NEGATIVE	II	1015	14	1	34	PRE	III	ALIVE/NED	31.36986301	1.330595483	2005	5	0	9.341546886	1
20150603_Esteva-conc-5_5j_10.RCC	5j	TRIPLE_NEGATIVE	II	1024	5	1	6.0658660499	0	5J	TNBC	TRIPLE_NEGATIVE	II	1024	5	1	49	POST_NATURAL	III	DEAD/WD	65.81917808	2.494182067	2005	2	2	2.839151266	2
20150603_Esteva-conc-5_5a_01.RCC	5a	TRIPLE_NEGATIVE	II	17	5	0	6.310379695	0	5A	TNBC	TRIPLE_NEGATIVE	II	17	5	0	17	POST_HYSTERECTOMY	III	ALIVE/NED	63.64109589		2004	1	5	8.668035592	1
20150603_Esteva-conc-5_5i_09.RCC	5i	TRIPLE_NEGATIVE	II	1024	5	0	6.4320291978	0	5I	TNBC	TRIPLE_NEGATIVE	II	1024	5	0	33	POST_NATURAL	III	ALIVE/NED	63.95616438		2004	1	2	8.468172485	1
20150603_Esteva-conc-5_5g_07.RCC	5g	TRIPLE_NEGATIVE	II	99	5	0	6.7303308154	0	5G	TNBC	TRIPLE_NEGATIVE	II	99	5	0	99	POST_NATURAL	III	ALIVE/NED	52.44657534		2008	2	2	4.878850103	1
20150505_Esteva-conc-9_9g_07.RCC	9g	TRIPLE_NEGATIVE	III	1017	9	1	6.7545599493	0	9G	TNBC	TRIPLE_NEGATIVE	III	1017	9	1	38	POST_NATURAL	III	DEAD/WD	62.62465753	2.581793292	2005	1	2	3.258042437	2
20150520_Esteva-conc-10_10k_11.RCC	10k	TRIPLE_NEGATIVE	III	1044	10	0	6.8005557843	0	10K	TNBC	TRIPLE_NEGATIVE	III	1044	10	0	76	POST_HYSTERECTOMY	III	ALIVE/NED	64.14794521		2007	3	5	5.366187543	1
20150427_Esteva-conc-set1_02_02.RCC	1b	TRIPLE_NEGATIVE	III	31	1	1	7.5339450049	0	1B	TNBC	TRIPLE_NEGATIVE	III	31	1	1	31	PRE	III	ALIVE/WD	38.2109589	1.590691307	2005	5	0	7.222450376	1
20150520_Esteva-conc-10_10f_06.RCC	10f	TRIPLE_NEGATIVE	III	90	10	1	7.6815596142	0	10F	TNBC	TRIPLE_NEGATIVE	III	90	10	1	90	POST_NATURAL	III	DEAD/WD	61.76164384	2.7816564	2008	2	2	3.282683094	2
20150505_Esteva-conc-9_9f_06.RCC	9f	TRIPLE_NEGATIVE	III	1004	20	1	8.119451522	0	9F	TNBC	TRIPLE_NEGATIVE	III	1004	20	1	10	PRE	III	DEAD/WD	39.98630137	2.554414784	2003	2	0	3.715263518	2
20150624_Esteva-conc-15_15b_02.RCC	15b	TRIPLE_NEGATIVE	II	46	15	1	8.3639908893	0	15B	TNBC	TRIPLE_NEGATIVE	II	46	15	1	46	POST_HYSTERECTOMY	III	DEAD/WD	42.0109589	2.327173169	2005	1	5	2.751540041	2
20150619_Esteva-conc-14_14b_02.RCC	14b	TRIPLE_NEGATIVE	III	3	14	1	8.690869839	0	14B	TNBC	TRIPLE_NEGATIVE	III	3	14	1	3	POST_NATURAL	III	DEAD/WD	58.24657534	0.813141684	2005	5	2	1.284052019	2
20150624_Esteva-conc-16_16a_01.RCC	16a	TRIPLE_NEGATIVE	III	11	16	0	8.6921060067	0	16A	TNBC	TRIPLE_NEGATIVE	III	11	16	0	11	PRE	III	ALIVE/NED	50.73972603		2004	1	0	9.954825462	1
20150427_Esteva-conc-set1_01_01.RCC	1a	TRIPLE_NEGATIVE	II	31	1	0	8.7386168586	0	1A	TNBC	TRIPLE_NEGATIVE	II	31	1	0	31	PRE	III	ALIVE/NED	41.37808219		2004	1	0	8.468172485	1
20150617_Esteva-conc-13_13j_10.RCC	13j	TRIPLE_NEGATIVE	II	1030	13	0	8.7690068644	0	13J	TNBC	TRIPLE_NEGATIVE	II	1030	13	0	65	PRE	III	ALIVE/NED	36.86849315		2006	1	0	6.715947981	1
20150520_Esteva-conc-10_10g_07.RCC	10g	TRIPLE_NEGATIVE	III	1042	10	0	9.0222440406	0	10G	TNBC	TRIPLE_NEGATIVE	III	1042	10	0	76	PRE	III	ALIVE/NED	38.63013699		2007	5	0	5.604380561	1
20150617_Esteva-conc-13_13h_08.RCC	13h	TRIPLE_NEGATIVE	III	1020	13	0	9.1281418484	0	13H	TNBC	TRIPLE_NEGATIVE	III	1020	13	0	45	POST_CHEMICAL	III	ALIVE/NED	47.63287671		2005	5	4	9.242984257	1
20150612_Esteva-conc-8_8h_08.RCC	8h	TRIPLE_NEGATIVE	III	113	8	1	9.2184712964	0	8H	TNBC	TRIPLE_NEGATIVE	III	113	8	1	113	POST_HYSTERECTOMY	III	DEAD/WD	43.22191781	0.651608487	2009	1	5	1.190965092	2
20150610_Esteva-conc-6_6j_10.RCC	6j	TRIPLE_NEGATIVE	II	1014	6	0	9.5203339087	0	6J	TNBC	TRIPLE_NEGATIVE	II	1014	6	0	49	PRE	III	ALIVE/NED	31.09315068		2005	2	0	8.577686516	1
20150520_Esteva-conc-10_10i_09.RCC	10i	TRIPLE_NEGATIVE	III	1043	10	1	9.5431791222	0	10I	TNBC	TRIPLE_NEGATIVE	III	1043	10	1	83	POST_NATURAL	III	DEAD/WD	56.86849315	1.237508556	2008	1	2	1.642710472	2
20150619_Esteva-conc-14_14a_01.RCC	14a	TRIPLE_NEGATIVE	II	3	14	0	10.4739245044	0	14A	TNBC	TRIPLE_NEGATIVE	II	3	14	0	3	POST_NATURAL	III	DEAD/NED	61.92328767		2003	1	2	8.862422998	2
20150619_Esteva-conc-14_14h_08.RCC	14h	TRIPLE_NEGATIVE	II	1015	14	0	10.8189409203	0	14H	TNBC	TRIPLE_NEGATIVE	II	1015	14	0	49	PRE	III	ALIVE/NED	27.08767123		2005	5	0	7.882272416	1
20150624_Esteva-conc-16_16b_02.RCC	16b	TRIPLE_NEGATIVE	III	11	16	1	10.8213765637	0	16B	TNBC	TRIPLE_NEGATIVE	III	11	16	1	11	POST_UNK	III	DEAD/WD	48.11506849	0.865160849	2003	1	6	0.917180014	2
20150617_Esteva-conc-13_13g_07.RCC	13g	TRIPLE_NEGATIVE	III	1020	13	1	10.9275089822	0	13G	TNBC	TRIPLE_NEGATIVE	III	1020	13	1	43	PRE	III	ALIVE/NED	42.72328767	1.106091718	2005	2	0	9.070499658	1
20150624_Esteva-conc-16_16c_03.RCC	16c	TRIPLE_NEGATIVE	II	14	16	0	11.0775692803	0	16C	TNBC	TRIPLE_NEGATIVE	II	14	16	0	14	POST_BSO	III	ALIVE/NED	58.56712329		2004	1	3	8.353182752	1
20150619_Esteva-conc-14_14k_11.RCC	14k	TRIPLE_NEGATIVE	III	1058	14	0	11.0918415068	0	14K	TNBC	TRIPLE_NEGATIVE	III	1058	14	0	76	PRE	III	ALIVE/NED	24.65479452		2007	5	0	7.89596167	1
20150626_Esteva-conc-18_18d_04.RCC	18d	TRIPLE_NEGATIVE	II	108	18	1	11.6889319675	0	18D	TNBC	TRIPLE_NEGATIVE	II	108	18	1	108	POST_HYSTERECTOMY	III	ALIVE/WD	60.53424658	3.397672827	2008	1	5	4.851471595	1
20150603_Esteva-conc-4_4f_06.RCC	4f	TRIPLE_NEGATIVE	III	51	4	1	12.2443499262	0	4F	TNBC	TRIPLE_NEGATIVE	III	51	4	1	51	PERI	III	DEAD/WD	51.68219178	0.914442163	2005	3	1	1.002053388	2
20150612_Esteva-conc-8_8d_04.RCC	8d	TRIPLE_NEGATIVE	II	84	8	1	12.2863724629	0	8D	TNBC	TRIPLE_NEGATIVE	II	84	8	1	84	PRE	III	DEAD/WD	40.6	1.754962355	2008	1	0	3.433264887	2
20150520_Esteva-conc-10_10b_02.RCC	10b	TRIPLE_NEGATIVE	III	35	10	1	12.317431319	0	10B	TNBC	TRIPLE_NEGATIVE	III	35	10	1	35	PERI	III	DEAD/WD	51.20821918	2.258726899	2005	2	1	2.863791923	2
20150624_Esteva-conc-16_16i_09.RCC	16i	TRIPLE_NEGATIVE	III	119	16	0	12.3264220835	0	16I	TNBC	TRIPLE_NEGATIVE	III	119	16	0	119	PRE	III	ALIVE/NED	39.94246575		2009	2	0	4.755646817	1
20150624_Esteva-conc-15_15h_08.RCC	15h	TRIPLE_NEGATIVE	III	67	12	1	12.5641100486	0	15H	TNBC	TRIPLE_NEGATIVE	III	67	12	1	67	PRE	III	DEAD/WD	47.23287671	1.615331964	2006	5	0	2.149212868	2
20150612_Esteva-conc-8_8j_10.RCC	8j	TRIPLE_NEGATIVE	III	1033	8	0	12.6382605246	0	8J	TNBC	TRIPLE_NEGATIVE	III	1033	8	0	107	PRE	III	ALIVE/NED	47.89863014		2008	2	0	5.084188912	1
20150624_Esteva-conc-15_15a_01.RCC	15a	TRIPLE_NEGATIVE	II	46	15	0	12.7913043967	0	15A	TNBC	TRIPLE_NEGATIVE	II	46	15	0	46	PRE	III	ALIVE/NED	39.3890411		2005	5	0	4.459958932	1
20150610_Esteva-conc-6_6d_04.RCC	6d	TRIPLE_NEGATIVE	III	71	6	1	12.9631805492	0	6D	TNBC	TRIPLE_NEGATIVE	III	71	6	1	71	PRE	II	DEAD/WD	47.57808219	2.006844627	2007	1	0	2.453114305	2
20150612_Esteva-conc-11_11k_11.RCC	11k	TRIPLE_NEGATIVE	III	1023	11	0	13.1592959969	0	11K	TNBC	TRIPLE_NEGATIVE	III	1023	11	0	5	POST_NATURAL	III	ALIVE/NED	52.84109589		2004	2	2	9.155373032	1
20150624_Esteva-conc-16_16d_04.RCC	16d	TRIPLE_NEGATIVE	II	14	16	1	13.4657614797	0	16D	TNBC	TRIPLE_NEGATIVE	II	14	16	1	14	POST_NATURAL	III	DEAD/WD	54.15068493	2.833675565	2003	1	2	3.802874743	2
20150427_Esteva-conc-set1_05_05.RCC	1e	TRIPLE_NEGATIVE	II	116	1	0	13.9963118547	0	1E	TNBC	TRIPLE_NEGATIVE	II	116	1	0	116	POST_HYSTERECTOMY	III	ALIVE/NED	57.11232877		2009	1	5	4.673511294	1
20150617_Esteva-conc-13_13d_04.RCC	13d	TRIPLE_NEGATIVE	II	65	13	1	14.3730558257	0	13D	TNBC	TRIPLE_NEGATIVE	II	65	13	1	65	PRE	III	DEAD/WD	46.09041096	4.257357974	2006	2	0	5.560574949	2
20150603_Esteva-conc-4_4e_05.RCC	4e	TRIPLE_NEGATIVE	III	51	4	0	14.3955320739	0	4E	TNBC	TRIPLE_NEGATIVE	III	51	4	0	51	PRE	III	DEAD/WD	50.0630137		2005	1	0	0.281998631	2
20150626_Esteva-conc-18_18c_03.RCC	18c	TRIPLE_NEGATIVE	II	108	18	0	14.6319276094	0	18C	TNBC	TRIPLE_NEGATIVE	II	108	18	0	108	POST_NATURAL	III	ALIVE/NED	60.7890411		2008	1	2	4.607802875	1
20150520_Esteva-conc-10_10e_05.RCC	10e	TRIPLE_NEGATIVE	III	90	10	0	14.9620905472	0	10E	TNBC	TRIPLE_NEGATIVE	III	90	10	0	90	POST_BSO	III	ALIVE/NED	59.43561644		2008	5	3	5.037645448	1
20150505_Esteva-conc-9_9k_11.RCC	9k	TRIPLE_NEGATIVE	III	1059	9	0	15.1533536626	1	9K	TNBC	TRIPLE_NEGATIVE	III	1059	9	0	121	POST_BSO	III	ALIVE/NED	52.53424658		2009	1	3	3.86036961	1
20150612_Esteva-conc-8_8c_03.RCC	8c	TRIPLE_NEGATIVE	II	84	8	0	15.6836052058	0	8C	TNBC	TRIPLE_NEGATIVE	II	84	8	0	84	PRE	III	ALIVE/NED	41.98630137		2008	9	0	4.024640657	1
20150520_Esteva-conc-10_10j_10.RCC	10j	TRIPLE_NEGATIVE	III	1043	10	0	16.0169692689	0	10J	TNBC	TRIPLE_NEGATIVE	III	1043	10	0	121	POST_BSO	III	ALIVE/NED	58.44383562		2009	3	3	3.40862423	1
20150529_Esteva-conc-2_2g_07.RCC	2g	TRIPLE_NEGATIVE	II	1031	2	1	16.0776760748	0	2G	TNBC	TRIPLE_NEGATIVE	II	1031	2	1	60	POST_HYSTERECTOMY	III	DEAD/WD	67.78630137	3.822039699	2006	3	5	4.646132786	2
20150427_Esteva-conc-set1_08_08.RCC	1h	TRIPLE_NEGATIVE	III	1039	1	1	16.3189927922	0	1H	TNBC	TRIPLE_NEGATIVE	III	1039	1	1	76	PRE	III	DEAD/WD	44.44383562	0.887063655	2007	1	0	1.478439425	2
20150617_Esteva-conc-13_13c_03.RCC	13c	TRIPLE_NEGATIVE	II	65	13	0	16.5421773843	0	13C	TNBC	TRIPLE_NEGATIVE	II	65	13	0	65	PRE	III	ALIVE/NED	43.8630137		2006	1	0	6.43394935	1
20150619_Esteva-conc-14_14l_12.RCC	14l	TRIPLE_NEGATIVE	III	1058	14	1	16.7113634622	0	14L	TNBC	TRIPLE_NEGATIVE	III	1058	14	1	121	PRE	III	DEAD/WD	22.73972603	1.133470226	2009	5	0	1.656399726	2
20150610_Esteva-conc-6_6c_03.RCC	6c	TRIPLE_NEGATIVE	III	71	6	0	17.3803381708	0	6C	TNBC	TRIPLE_NEGATIVE	III	71	6	0	71	PRE	III	ALIVE/NED	48.92054795		2007	5	0	6.565366188	1
20150624_Esteva-conc-15_15g_07.RCC	15g	TRIPLE_NEGATIVE	III	1022	15	1	17.5262196819	0	15G	TNBC	TRIPLE_NEGATIVE	III	1022	15	1	45	PRE	III	DEAD/WD	32.0630137	0.887063655	2005	1	0	1.440109514	2
20150612_Esteva-conc-8_8f_06.RCC	8f	TRIPLE_NEGATIVE	III	107	8	1	17.8859399414	0	8F	TNBC	TRIPLE_NEGATIVE	III	107	8	1	107	PRE	III	DEAD/NED	42.05479452	1.054072553	2008	2	0	1.486652977	2
20150626_Esteva-conc-18_18a_01.RCC	18a	TRIPLE_NEGATIVE	II	62	18	0	18.6259495306	0	18A	TNBC	TRIPLE_NEGATIVE	II	62	18	0	62	PRE	III	ALIVE/NED	44.64109589		2006	3	0	5.861738535	1
20150624_Esteva-conc-16_16j_10.RCC	16j	TRIPLE_NEGATIVE	III	119	16	1	18.7479350245	0	16J	TNBC	TRIPLE_NEGATIVE	III	119	16	1	119	PRE	III	DEAD/WD	38.03287671	0.791238877	2009	1	0	1.993155373	2
20150427_Esteva-conc-set1_07_07.RCC	1g	TRIPLE_NEGATIVE	III	1039	1	0	18.9634792978	0	1G	TNBC	TRIPLE_NEGATIVE	III	1039	1	0	64	PERI	III	ALIVE/NED	45.85753425		2006	1	1	7.655030801	1
20150505_Esteva-conc-9_9l_12.RCC	9l	TRIPLE_NEGATIVE	III	1059	9	1	19.3445855427	1	9L	TNBC	TRIPLE_NEGATIVE	III	1059	9	1	122	POST_NATURAL	III	ALIVE/WD	57.17260274	2.29431896	2009	2	2	3.715263518	1
20150520_Esteva-conc-10_10a_01.RCC	10a	TRIPLE_NEGATIVE	III	35	10	0	19.7270762194	0	10A	TNBC	TRIPLE_NEGATIVE	III	35	10	0	35	POST_BSO	III	ALIVE/NED	53.75342466		2004	2	3	5.615331964	1
20150603_Esteva-conc-5_5h_08.RCC	5h	TRIPLE_NEGATIVE	II	99	5	1	20.5332764814	0	5H	TNBC	TRIPLE_NEGATIVE	II	99	5	1	99	PRE	III	DEAD/WD	53.63561644	1.163586585	2008	1	0	1.672826831	2
20150612_Esteva-conc-8_8e_05.RCC	8e	TRIPLE_NEGATIVE	III	107	8	0	22.2040002315	0	8E	TNBC	TRIPLE_NEGATIVE	III	107	8	0	107	PRE	III	ALIVE/NED	38.95616438		2008	1	0	4.427104723	1
20150617_Esteva-conc-12_12c_03.RCC	12c	TRIPLE_NEGATIVE	III	67	12	0	22.2576154852	0	12C	TNBC	TRIPLE_NEGATIVE	III	67	12	0	67	POST_NATURAL	III	ALIVE/NED	51.52328767		2006	1	2	8.511978097	1
20150612_Esteva-conc-8_8g_07.RCC	8g	TRIPLE_NEGATIVE	II	113	8	0	22.6104571231	0	8G	TNBC	TRIPLE_NEGATIVE	II	113	8	0	113	PRE	III	ALIVE/NED	47.43835616		2009	5	0	3.16495551	1
20150520_Esteva-conc-10_10l_12.RCC	10l	TRIPLE_NEGATIVE	III	1044	10	1	32.118723139	0	10L	TNBC	TRIPLE_NEGATIVE	III	1044	10	1	86	POST_HYSTERECTOMY	II	DEAD/WD	61.58356164	1.188227242	2008	1	5	2.349075975	2
20150505_Esteva-conc-9_9e_05.RCC	9e	TRIPLE_NEGATIVE	III	1004	9	0	34.6509612612	0	9E	TNBC	TRIPLE_NEGATIVE	III	1004	9	0	5	PRE	III	ALIVE/NED	40.09863014		2004	1	0	5.188227242	1
20150520_Esteva-conc-10_10h_08.RCC	10h	TRIPLE_NEGATIVE	III	1042	10	1	36.2412074592	0	10H	TNBC	TRIPLE_NEGATIVE	III	1042	10	1	81	PRE	III	DEAD/WD	32.05753425	1.49486653	2008	1	0	1.678302533	2
20150505_Esteva-conc-9_9h_08.RCC	9h	TRIPLE_NEGATIVE	III	1017	9	0	44.9265154121	0	9H	TNBC	TRIPLE_NEGATIVE	III	1017	9	0	64	POST_NATURAL	III	ALIVE/NED	62.21917808		2006	1	2	3.230663929	1
20150624_Esteva-conc-15_15j_10.RCC	15j	TRIPLE_NEGATIVE	III	1032	15	0	50.0420328843	0	15J	TNBC	TRIPLE_NEGATIVE	III	1032	15	0	67	PRE	III	ALIVE/NED	37.59178082		2006	5	0	3.331964408	1
20150427_Esteva-conc-set1_06_06.RCC	1f	TRIPLE_NEGATIVE	III	116	1	1	63.4987497691	0	1F	TNBC	TRIPLE_NEGATIVE	III	116	1	1	116	POST_NATURAL	III	DEAD/WD	56.48493151	2.097193703	2009	1	2	3.225188227	2
20150603_Esteva-conc-5_5b_02.RCC	5b	TRIPLE_NEGATIVE	II	17	5	1	81.3225897886	0	5B	TNBC	TRIPLE_NEGATIVE	II	17	5	1	17	POST_BSO	III	DEAD/WD	62.0109589	1.719370294	2003	2	3	2.502395619	2
20150626_Esteva-conc-18_18b_02.RCC	18b	TRIPLE_NEGATIVE	III	62	18	1	104.6460436473	0	18B	TNBC	TRIPLE_NEGATIVE	III	62	18	1	62	PRE	III	DEAD/WD	48.24383562	1.253935661	2006	1	0	1.295003422	2
20150612_Esteva-conc-8_8i_09.RCC	8i	TRIPLE_NEGATIVE	III	1033	8	1	128.7284439786	0	8I	TNBC	TRIPLE_NEGATIVE	III	1033	8	1	64	POST_NATURAL	III	DEAD/WD	52.81917808	1.516769336	2006	2	2	2.135523614	2
20150617_Esteva-conc-12_12d_04.RCC	12d	TRIPLE_NEGATIVE	III	1022	15	0	142.573712201	0	12D	TNBC	TRIPLE_NEGATIVE	III	1022	15	0	48	PRE	III	ALIVE/NED	32.87671233		2005	5	0	3.186858316	1
20150624_Esteva-conc-15_15i_09.RCC	15i	TRIPLE_NEGATIVE	III	1032	15	1	171.3699073609	0	15I	TNBC	TRIPLE_NEGATIVE	III	1032	15	1	61	PRE	III	DEAD/WD	42.2630137	1.514031485	2006	2	0	1.67008898	2
