# Supplementary material for: Prognostic role of elevated mir-24-3p in breast cancer and its association with the metastatic process
Source: Oncotarget. 2018 Feb 5;9(16):12868–78. doi: 10.18632/oncotarget.24403 (PMC5849180; doi:10.18632/oncotarget.24403)
Supplement: Supplementary file 3 [file oncotarget-09-12868-s003.txt]

gene	20150427_Esteva-conc-set1_01_01.RCC_0	20150427_Esteva-conc-set1_03_03.RCC_0	20150427_Esteva-conc-set1_05_05.RCC_0	20150427_Esteva-conc-set1_07_07.RCC_0	20150427_Esteva-conc-set1_09_09.RCC_0	20150427_Esteva-conc-set1_12_12.RCC_0	20150505_Esteva-conc-9_9a_01.RCC_0	20150505_Esteva-conc-9_9c_03.RCC_0	20150505_Esteva-conc-9_9e_05.RCC_0	20150505_Esteva-conc-9_9h_08.RCC_0	20150505_Esteva-conc-9_9i_09.RCC_0	20150505_Esteva-conc-9_9k_11.RCC_0	20150520_Esteva-conc-10-_10c_03.RCC_0	20150520_Esteva-conc-10_10a_01.RCC_0	20150520_Esteva-conc-10_10e_05.RCC_0	20150520_Esteva-conc-10_10g_07.RCC_0	20150520_Esteva-conc-10_10j_10.RCC_0	20150520_Esteva-conc-10_10k_11.RCC_0	20150529_Esteva-conc-2_2a_01.RCC_0	20150529_Esteva-conc-2_2c_03.RCC_0	20150529_Esteva-conc-2_2f_06.RCC_0	20150529_Esteva-conc-2_2h_08.RCC_0	20150529_Esteva-conc-2_2j_10.RCC_0	20150529_Esteva-conc-2_2k_11.RCC_0	20150602_Esteva-conc-3_3a_01.RCC_0	20150602_Esteva-conc-3_3c_03.RCC_0	20150602_Esteva-conc-3_3e_05.RCC_0	20150602_Esteva-conc-3_3h_08.RCC_0	20150602_Esteva-conc-3_3i_09.RCC_0	20150602_Esteva-conc-3_3k_11.RCC_0	20150603_Esteva-conc-4_4a_01.RCC_0	20150603_Esteva-conc-4_4c_03.RCC_0	20150603_Esteva-conc-4_4e_05.RCC_0	20150603_Esteva-conc-4_4g_07.RCC_0	20150603_Esteva-conc-4_4i_09.RCC_0	20150603_Esteva-conc-4_4k_11.RCC_0	20150603_Esteva-conc-5_5a_01.RCC_0	20150603_Esteva-conc-5_5c_03.RCC_0	20150603_Esteva-conc-5_5e_05.RCC_0	20150603_Esteva-conc-5_5g_07.RCC_0	20150603_Esteva-conc-5_5i_09.RCC_0	20150603_Esteva-conc-5_5l_12.RCC_0	20150610_Esteva-conc-6_6a_01.RCC_0	20150610_Esteva-conc-6_6c_03.RCC_0	20150610_Esteva-conc-6_6e_05.RCC_0	20150610_Esteva-conc-6_6g_07.RCC_0	20150610_Esteva-conc-6_6j_10.RCC_0	20150610_Esteva-conc-6_6l_12.RCC_0	20150610_Esteva-conc-7_7a_01.RCC_0
hsa-let-7a-5p	1	1	1	30	287	159	28	158	381	756	771	417	596	240	122	108	284	1	1	1	1	1	336	173	1	22	76	31	259	67	1	228	1	1	1	1	1	64	533	31	1	193	51	113	1	1	15	294	1
hsa-let-7b-5p	29	23	33	61	107	80	53	97	146	143	245	81	164	104	88	85	146	34	25	36	10	27	86	53	39	79	87	47	82	84	32	110	33	40	48	26	50	49	104	58	40	56	54	86	24	30	35	211	25
hsa-let-7c-5p	26	28	19	27	30	16	42	27	24	35	32	39	31	35	23	34	29	25	23	18	16	29	31	22	32	25	16	15	28	13	34	39	23	26	35	19	33	32	33	36	29	20	27	31	21	7	22	22	24
hsa-let-7d-5p	11	13	16	13	39	30	9	45	61	63	61	45	67	21	21	18	27	11	12	6	8	5	56	22	17	13	14	11	31	9	11	28	6	14	11	10	13	24	55	11	13	38	9	19	6	8	5	23	7
hsa-let-7e-5p	8	10	7	15	17	6	15	13	17	16	17	21	6	10	8	7	15	6	11	6	2	8	14	8	8	12	11	4	7	10	13	16	10	14	10	9	7	10	32	12	10	23	7	7	2	3	4	13	4
hsa-let-7f-5p	9	9	7	13	33	23	9	11	29	57	72	36	42	19	11	13	20	9	8	8	2	2	19	10	8	13	12	13	19	5	10	24	4	11	12	8	15	16	64	10	11	17	3	8	9	7	9	28	3
hsa-let-7g-5p	13	20	42	59	190	113	25	75	213	381	297	158	245	139	68	38	111	14	8	22	19	15	134	66	39	27	50	32	134	46	17	134	17	13	26	10	23	85	294	49	23	140	48	84	8	19	29	173	7
hsa-let-7i-5p	34	21	31	45	102	66	30	66	135	199	163	72	93	67	43	55	78	19	30	24	12	18	77	44	27	26	45	39	70	33	29	88	20	32	30	15	36	45	132	44	29	65	35	65	17	7	30	87	27
hsa-miR-1-3p	6	8	5	9	9	6	12	9	7	20	9	9	9	12	8	3	8	4	10	11	9	10	5	1	8	7	5	5	8	6	9	8	5	8	10	6	9	10	12	8	9	9	3	9	3	2	3	6	4
hsa-miR-1-5p	6	8	6	7	11	4	5	3	6	10	5	10	3	2	5	8	9	2	7	3	4	8	6	8	7	7	3	3	10	5	6	11	6	7	6	6	7	4	8	9	12	7	3	6	7	2	2	9	5
hsa-miR-100-5p	37	20	5	27	13	10	16	20	10	13	14	15	17	20	8	17	21	16	11	13	11	13	13	13	19	11	6	5	13	14	16	8	14	12	22	6	19	20	9	14	19	13	23	12	9	2	8	11	15
hsa-miR-101-3p	19	25	18	19	27	8	21	33	17	15	19	12	23	16	10	19	18	6	22	14	8	14	12	6	24	10	19	13	10	12	19	15	10	22	16	14	18	16	15	18	18	12	16	13	9	3	20	11	13
hsa-miR-103a-3p	20	12	10	22	20	10	17	17	6	17	18	11	9	17	13	17	12	11	19	6	6	21	14	10	18	9	5	7	14	5	21	17	10	21	10	8	18	14	12	14	14	9	9	30	11	4	21	15	17
hsa-miR-105-5p	10	8	8	7	7	7	12	15	11	8	18	7	6	11	8	16	11	8	9	10	7	11	7	9	14	7	12	15	6	5	7	9	10	5	14	5	9	14	17	12	5	11	5	11	4	7	10	6	6
hsa-miR-106a-5p+hsa-miR-17-5p	13	14	18	43	88	71	16	41	161	188	147	68	112	69	56	41	66	7	10	18	14	10	74	25	17	48	45	25	82	34	9	98	14	19	20	5	35	68	117	33	10	56	25	64	5	7	15	111	3
hsa-miR-106b-5p	7	6	12	13	26	18	6	28	39	42	68	23	40	25	12	25	20	8	7	4	4	7	23	7	7	16	16	9	27	13	11	26	3	9	10	6	13	33	34	12	7	27	11	22	5	4	7	39	5
hsa-miR-107	9	7	6	9	22	20	13	22	28	38	37	29	41	10	10	11	16	7	5	5	3	3	32	16	11	4	5	18	14	14	9	14	15	11	15	12	4	36	48	11	15	31	5	21	2	9	7	11	1
hsa-miR-10a-5p	14	8	7	8	14	11	17	16	8	10	13	9	10	12	8	15	9	6	10	8	9	12	7	11	8	9	7	14	13	10	16	4	10	14	11	13	10	12	12	8	13	13	8	11	8	5	6	7	7
hsa-miR-10b-5p	8	7	13	10	8	7	11	10	9	17	13	10	8	9	11	9	11	6	15	13	12	7	11	11	11	5	11	11	7	5	10	9	11	14	6	14	15	13	11	11	10	16	4	12	9	6	8	9	11
hsa-miR-1178-3p	4	9	3	6	12	3	12	10	9	9	11	11	7	3	6	8	11	6	6	5	2	10	7	1	7	5	4	5	5	7	10	9	7	5	12	3	5	7	9	10	5	6	10	8	4	2	6	1	8
hsa-miR-1180-3p	10	11	8	8	12	9	17	24	18	18	21	16	10	12	9	10	15	5	12	18	8	16	18	12	11	10	13	15	12	8	11	8	10	11	16	15	11	10	20	5	13	8	5	10	8	4	9	11	8
hsa-miR-1183	5	8	9	10	15	5	37	26	16	34	40	22	18	23	15	19	29	6	22	22	10	12	29	19	22	26	12	29	16	33	26	25	26	35	31	29	24	32	34	43	26	19	6	14	6	7	9	12	8
hsa-miR-1185-1-3p	6	2	5	7	7	9	3	5	8	6	7	8	4	6	4	9	9	2	8	5	4	5	9	4	4	5	3	3	3	4	5	6	8	6	9	6	9	6	3	5	6	8	4	9	2	3	4	3	2
hsa-miR-1185-2-3p	6	2	7	12	12	4	12	19	13	15	9	10	8	13	3	12	8	4	7	11	10	19	9	14	5	4	6	6	7	12	10	6	8	6	15	9	16	14	14	10	13	15	11	5	2	15	3	9	8
hsa-miR-1185-5p	2	2	9	5	11	3	12	15	7	11	10	10	3	8	2	11	9	1	4	8	5	7	7	13	4	7	4	6	5	8	14	10	4	9	8	10	13	12	7	3	7	7	5	9	2	4	3	6	8
hsa-miR-1193	23	17	15	26	16	11	16	29	14	17	25	19	28	25	12	15	18	5	25	19	6	14	13	13	25	14	18	13	12	11	24	20	8	14	20	8	23	13	10	18	24	17	14	13	12	1	10	14	20
hsa-miR-1197	7	15	12	15	14	10	14	14	22	21	18	19	13	9	10	16	21	9	12	21	7	11	17	12	12	13	7	12	11	9	21	14	14	14	14	18	13	16	17	21	22	17	10	15	9	8	10	6	11
hsa-miR-1200	3	3	2	3	9	5	14	9	9	13	10	9	6	4	2	7	5	6	4	6	3	6	7	7	7	7	8	3	7	3	11	4	3	9	11	8	3	4	12	9	7	8	4	7	5	3	5	4	1
hsa-miR-1202	30	13	10	28	19	14	16	22	17	23	18	23	18	20	14	30	15	22	29	15	11	23	18	10	21	16	12	20	24	12	24	22	20	25	10	16	20	21	17	24	22	14	21	23	8	1	10	9	19
hsa-miR-1203	19	22	17	17	18	11	24	28	14	17	26	19	19	25	13	14	15	14	20	17	13	20	16	17	13	10	20	16	10	16	31	20	14	24	20	14	28	17	20	22	19	14	18	26	13	2	19	9	20
hsa-miR-1204	3	3	8	7	8	3	11	11	18	11	8	9	13	9	7	10	7	2	14	4	4	12	7	7	10	9	4	10	6	8	8	9	8	9	6	8	7	10	8	9	15	9	5	8	4	1	8	4	7
hsa-miR-1205	22	14	11	19	15	13	29	25	19	19	28	17	16	20	18	20	18	8	15	7	13	17	11	13	19	18	16	13	11	11	19	17	10	18	15	16	23	18	19	18	24	18	26	19	13	6	10	14	15
hsa-miR-1206	24	12	21	21	23	19	22	28	15	22	15	9	19	23	16	24	24	10	12	20	9	17	18	16	21	12	14	17	11	15	23	21	16	18	21	11	26	29	20	12	26	20	23	24	14	4	10	15	24
hsa-miR-122-5p	1	1	1	1	32	195	167	46	17	30	42	60	36	1	29	149	280	113	1	1	1	2	7	5	27	1	58	12	1	66	1	1	1	15	1	1	1	1	1	1	1	1	1	21	1	59	1	23	1
hsa-miR-1224-3p	5	4	2	2	3	3	10	8	7	8	11	6	8	3	5	8	8	1	8	6	3	4	7	9	2	3	7	7	2	3	9	13	6	5	4	6	4	3	6	3	4	7	7	2	5	3	8	3	4
hsa-miR-1224-5p	1	3	11	7	7	4	12	15	6	9	9	12	11	5	2	9	10	7	10	5	3	5	9	2	11	4	9	4	2	3	5	8	7	9	9	5	9	2	5	5	7	8	5	10	6	6	4	5	4
hsa-miR-1226-3p	29	17	18	21	21	12	22	26	12	24	31	14	19	22	14	19	24	6	16	24	11	13	20	17	29	16	17	18	12	11	41	12	15	18	21	13	23	23	22	16	19	13	16	32	13	3	25	15	19
hsa-miR-1228-3p	6	9	6	8	13	12	10	11	10	10	17	13	7	6	5	7	9	4	6	7	7	12	13	8	9	10	11	7	10	7	9	12	11	11	8	8	9	11	13	9	5	13	5	8	10	2	2	4	12
hsa-miR-1233-3p	6	2	4	5	6	2	6	9	11	6	6	5	5	11	3	5	5	3	7	1	2	7	13	3	3	5	4	3	8	5	2	9	3	5	12	8	8	6	13	7	9	4	3	4	3	3	3	1	2
hsa-miR-1234-3p	18	22	19	19	20	18	23	22	20	23	22	23	16	13	14	26	20	10	27	16	9	24	25	13	25	15	16	22	13	14	26	19	21	19	25	14	18	18	19	23	13	19	25	30	17	4	15	16	14
hsa-miR-1236-3p	31	20	8	28	22	15	29	24	18	35	25	19	22	28	17	19	36	13	30	20	10	16	21	13	18	16	16	15	15	16	21	27	17	24	29	20	32	24	25	31	16	18	24	25	17	7	19	15	16
hsa-miR-124-3p	3	1	5	4	1	2	8	12	5	4	7	1	2	5	6	7	3	1	6	4	2	7	10	8	4	5	4	4	1	8	9	7	1	11	10	6	6	11	9	2	3	6	8	2	1	5	5	3	3
hsa-miR-1244	9	4	7	7	10	5	6	9	13	16	12	7	5	6	7	10	13	4	11	5	5	13	4	5	10	8	9	10	6	8	13	11	11	9	8	11	12	7	11	14	13	8	7	7	5	3	4	8	4
hsa-miR-1245a	7	4	7	5	2	9	8	10	6	7	4	10	8	3	3	5	9	6	5	6	3	8	3	5	6	6	3	6	6	4	7	6	7	7	4	12	10	7	7	6	12	12	3	4	1	3	8	2	4
hsa-miR-1245b-3p	1	7	5	9	5	8	5	8	11	3	10	11	3	6	6	8	8	3	5	9	2	7	8	4	9	2	8	10	5	6	10	4	6	7	10	5	6	5	9	9	11	9	8	5	4	5	6	3	4
hsa-miR-1245b-5p	7	6	7	4	10	4	6	6	7	9	18	10	7	5	7	12	10	2	8	8	5	13	9	6	12	8	8	4	6	9	16	12	5	15	11	9	6	7	11	6	11	5	4	7	2	4	5	3	6
hsa-miR-1246	110	178	132	101	287	162	307	292	154	231	170	199	1	17	1	61	83	1	281	52	358	110	122	1585	156	420	137	468	644	743	347	233	122	357	191	307	898	87	853	408	479	2768	269	767	98	434	494	698	97
hsa-miR-1247-5p	3	5	1	6	5	3	8	3	4	12	10	5	3	7	1	5	6	1	3	6	1	8	4	4	8	2	9	1	5	4	7	4	1	11	3	3	4	8	8	4	4	8	5	3	2	2	1	2	6
hsa-miR-1248	6	2	3	5	3	1	16	7	7	15	13	9	4	10	3	4	9	2	6	6	7	6	3	3	5	4	6	2	2	9	5	8	1	8	3	8	7	8	2	6	7	8	6	8	5	6	3	1	4
hsa-miR-1249-3p	5	9	2	4	10	3	17	8	11	6	8	8	9	5	4	9	7	6	8	8	4	5	5	5	10	5	3	5	4	5	12	11	14	10	6	12	5	8	7	13	4	4	6	9	4	2	6	4	3
hsa-miR-1249-5p	4	4	2	3	4	2	8	7	4	6	3	6	3	4	1	5	7	4	4	7	2	4	1	4	2	1	7	5	6	4	7	13	9	5	5	4	4	5	4	3	2	4	5	5	4	2	7	1	1
hsa-miR-1250-5p	11	13	10	13	18	7	26	12	4	22	24	5	11	13	9	16	13	8	13	9	8	11	9	4	10	7	14	9	8	16	13	13	8	14	12	10	15	5	10	18	3	10	14	21	7	5	15	8	20
hsa-miR-1252-5p	6	4	5	3	4	3	4	11	6	8	7	8	4	7	9	8	8	2	6	8	4	8	7	7	7	4	5	4	9	1	6	9	4	7	5	4	10	8	8	3	5	9	2	7	4	3	5	2	3
hsa-miR-1253	1	1	1	1	1	1	1	1	1	1	1	1	1	1	1	1	1	1	1	1	1	1	1	1	1	1	1	1	1	1	1	1	1	1	1	1	1	1	1	1	1	1	1	1	1	1	1	1	1
hsa-miR-1254	7	3	6	2	5	3	8	4	5	8	7	3	4	2	5	6	5	3	4	4	5	5	5	7	1	1	9	3	4	2	7	4	6	2	6	6	4	3	4	1	2	4	3	6	5	2	3	2	2
hsa-miR-1255a	15	9	8	7	16	15	12	13	9	13	12	14	13	19	5	12	12	7	12	6	2	13	6	18	12	17	6	13	15	13	8	12	15	9	10	12	8	9	11	15	10	15	7	10	20	5	11	9	15
hsa-miR-1255b-5p	12	6	4	11	8	5	1	11	11	6	8	5	11	7	7	8	7	4	7	6	1	5	9	2	8	8	6	12	5	6	9	8	8	4	4	8	8	16	5	3	9	9	5	6	3	1	6	3	5
hsa-miR-1257	27	22	14	30	30	19	20	22	19	25	17	28	25	25	20	25	26	13	30	16	19	20	11	16	34	18	16	8	14	17	27	24	16	24	18	15	32	24	22	31	16	17	23	34	20	7	29	18	27
hsa-miR-1258	26	28	23	29	30	12	27	24	17	24	17	15	15	28	20	28	19	8	27	15	11	15	16	16	12	19	15	17	8	11	27	20	15	22	27	12	29	20	15	22	24	15	22	20	23	4	16	13	28
hsa-miR-125a-3p	31	21	21	23	29	17	38	30	18	24	29	18	27	20	8	24	22	14	21	31	11	23	31	10	26	21	23	13	13	19	34	23	15	33	25	27	23	21	19	31	29	14	22	32	14	5	13	12	25
hsa-miR-125a-5p	3	6	6	7	23	14	10	22	21	10	34	15	4	6	6	7	13	1	7	9	4	12	26	15	4	6	8	12	9	11	8	21	6	9	4	3	8	18	25	10	8	28	6	12	2	2	5	17	3
hsa-miR-125b-5p	34	20	13	28	21	16	35	26	24	31	37	25	24	22	22	30	42	11	18	20	10	18	23	20	20	18	25	15	23	15	41	36	14	30	21	18	37	31	29	22	21	24	24	16	12	6	15	20	23
hsa-miR-126-3p	78	110	211	258	984	787	99	541	1672	2065	1587	877	1296	476	370	268	676	59	45	56	55	48	910	325	147	147	310	161	800	231	46	589	63	61	109	30	188	616	1367	302	59	743	135	454	35	100	119	1178	12
hsa-miR-1260a	7	6	8	7	5	3	5	11	9	14	7	5	3	5	6	5	5	8	5	3	8	3	13	5	5	4	2	7	4	1	7	12	8	2	6	8	2	5	9	3	7	9	4	7	5	2	4	1	3
hsa-miR-1260b	3	6	8	4	8	14	6	12	16	11	13	12	8	4	5	2	8	2	7	5	6	5	10	4	6	3	3	5	5	9	2	8	4	5	5	8	11	12	20	14	5	6	3	6	4	2	4	10	5
hsa-miR-1261	25	18	12	22	31	6	33	28	13	29	20	14	17	25	14	28	22	13	32	15	9	21	17	22	22	13	16	25	9	14	33	30	23	30	17	18	23	25	27	24	22	11	23	22	10	3	18	12	20
hsa-miR-1262	8	7	4	11	6	4	14	10	7	15	14	11	10	9	5	7	7	3	9	6	6	10	9	6	14	6	7	7	7	8	16	5	12	10	12	9	15	12	8	8	12	7	1	14	4	4	7	5	3
hsa-miR-1264	10	3	6	6	8	6	9	10	6	10	8	8	8	12	13	7	14	5	13	10	6	15	13	13	12	9	13	11	9	9	15	17	15	16	17	10	12	12	12	9	13	6	5	11	11	3	8	6	8
hsa-miR-1266-5p	29	21	12	24	18	10	23	24	13	23	18	15	16	30	20	19	23	10	25	11	8	23	20	18	17	9	11	17	9	5	25	19	18	20	13	13	16	13	14	13	18	18	18	17	5	4	20	9	15
hsa-miR-1268a	24	11	15	18	20	11	20	23	19	15	23	11	13	21	11	17	20	9	23	11	5	18	13	11	14	13	13	11	11	4	21	24	9	24	14	13	24	19	16	12	19	13	23	18	16	2	14	2	21
hsa-miR-1268b	12	7	10	8	10	10	21	13	12	9	18	15	12	11	6	4	6	4	8	7	5	12	12	12	10	6	5	9	10	9	7	18	9	10	12	7	7	16	15	12	8	12	6	18	2	6	15	6	13
hsa-miR-1269a	21	23	12	22	16	12	22	24	23	29	27	24	22	29	26	22	27	13	34	15	7	18	28	14	17	15	16	17	18	20	40	25	19	28	22	12	31	29	17	24	24	23	24	39	18	4	19	21	19
hsa-miR-1269b	4	5	6	12	5	5	17	15	11	7	13	6	4	5	5	9	15	4	10	9	5	3	12	7	9	8	3	10	4	6	13	4	7	6	10	20	6	8	9	9	14	10	4	9	8	7	6	4	5
hsa-miR-127-3p	38	34	15	21	27	19	35	37	23	38	38	29	29	32	21	29	29	11	28	26	14	30	17	23	33	13	21	22	25	14	33	35	18	28	24	21	32	14	39	28	25	34	25	24	15	5	21	17	24
hsa-miR-127-5p	6	3	6	2	3	2	11	6	3	10	10	6	3	7	2	3	8	1	6	8	3	8	10	5	3	8	3	10	2	7	13	7	3	6	7	8	4	5	8	10	5	5	5	6	3	1	5	5	3
hsa-miR-1270	8	1	4	3	4	2	3	3	6	8	6	1	1	1	5	3	7	3	2	2	1	5	3	3	1	2	4	4	3	2	3	4	6	2	3	4	6	3	4	3	8	10	3	3	3	1	1	1	1
hsa-miR-1271-3p	7	3	6	2	9	2	17	11	13	13	6	10	10	6	2	4	22	3	9	11	1	12	14	9	7	9	6	7	11	10	12	12	10	8	9	3	9	14	7	14	6	7	2	10	2	1	3	1	5
hsa-miR-1271-5p	10	6	14	7	8	6	8	11	11	10	5	5	12	7	5	7	9	5	10	8	8	6	5	6	3	7	5	7	7	2	9	11	9	12	8	6	9	7	5	10	10	12	11	9	3	2	6	3	3
hsa-miR-1272	5	15	7	3	5	6	9	4	4	5	4	9	5	1	3	6	5	5	7	12	3	7	6	13	9	4	10	6	3	8	10	9	9	10	9	4	6	13	4	14	9	9	4	7	7	1	7	5	1
hsa-miR-1273c	23	12	13	25	20	9	21	14	18	17	20	10	17	19	16	21	18	9	16	24	11	17	21	10	15	16	10	21	10	21	18	28	17	26	20	10	24	23	12	23	20	18	18	21	13	2	16	14	21
hsa-miR-1275	3	2	2	3	6	5	5	10	5	7	11	9	4	4	4	2	7	1	7	1	3	4	8	8	7	5	3	1	5	1	9	5	7	7	5	5	6	5	8	6	3	3	5	5	6	2	4	1	5
hsa-miR-1276	8	4	9	6	8	3	13	7	9	10	9	11	4	3	6	5	11	4	5	6	3	9	6	5	10	8	6	8	1	7	6	9	7	11	6	3	11	13	6	9	10	8	4	12	5	6	3	2	3
hsa-miR-1277-3p	9	5	6	5	10	4	16	10	8	10	16	10	4	10	5	17	14	13	11	5	5	5	12	14	7	8	11	9	10	13	7	13	8	17	11	12	9	14	9	12	8	8	3	11	3	4	8	5	5
hsa-miR-1278	10	5	2	6	7	6	7	7	8	7	9	6	3	8	4	6	8	3	10	8	6	9	4	6	12	6	6	6	1	7	5	3	10	11	8	10	10	8	4	8	10	6	4	7	7	1	5	2	4
hsa-miR-1279	21	16	14	11	22	12	13	26	23	13	11	16	12	31	13	18	17	10	20	10	14	24	10	9	21	10	14	11	11	11	23	12	15	20	15	12	17	15	17	21	10	18	16	26	5	3	17	7	16
hsa-miR-128-1-5p	1	6	7	5	10	8	22	29	23	39	29	33	13	11	15	15	20	12	18	25	12	19	11	12	10	24	12	19	19	18	13	12	15	10	11	12	7	14	22	9	12	10	8	4	11	5	13	6	5
hsa-miR-128-2-5p	7	6	4	8	6	7	8	8	5	9	8	4	2	6	2	7	2	2	4	9	5	6	4	9	5	5	4	3	2	4	8	9	3	6	8	10	6	6	11	10	6	11	2	3	2	3	1	1	5
hsa-miR-128-3p	1	1	1	1	1	1	1	1	1	1	1	1	1	1	1	1	1	1	1	1	1	1	1	1	1	1	1	1	1	1	1	1	1	1	1	1	1	1	1	1	1	1	1	1	1	1	1	1	1
hsa-miR-1281	3	4	4	8	10	1	8	7	7	5	15	16	4	6	5	3	4	3	12	4	2	4	9	2	8	6	7	2	2	3	7	9	5	13	8	4	8	9	14	12	9	7	7	2	9	2	9	2	2
hsa-miR-1283	1	1	1	1	1	1	1	1	1	1	1	1	1	1	1	1	1	1	1	1	1	1	1	1	1	1	1	1	1	1	1	1	1	1	1	1	1	1	1	1	1	1	1	1	1	1	1	1	1
hsa-miR-1285-3p	11	5	6	7	18	7	16	10	11	12	18	10	15	6	10	10	13	2	12	8	4	12	15	7	10	12	14	9	4	15	13	8	13	15	12	9	17	12	17	16	14	14	5	12	8	4	5	8	6
hsa-miR-1285-5p	11	10	18	21	15	15	17	13	20	12	15	15	7	10	11	15	24	5	15	9	6	17	15	9	8	9	6	11	16	11	7	15	19	13	9	16	11	17	9	16	22	10	8	12	6	3	17	1	4
hsa-miR-1286	7	5	8	15	7	14	17	16	15	16	21	16	11	4	9	17	12	6	20	6	6	16	13	9	13	13	11	11	9	13	16	17	15	13	11	12	6	16	16	19	13	17	7	8	5	10	4	9	4
hsa-miR-1287-3p	26	19	10	19	7	11	15	15	12	13	9	16	11	16	11	14	26	12	13	10	6	17	11	8	13	12	14	10	10	13	13	15	6	13	15	7	11	11	10	14	17	9	19	19	7	3	11	8	16
hsa-miR-1287-5p	32	22	16	36	17	13	29	24	24	31	14	22	11	21	12	49	26	10	28	19	6	20	20	20	23	15	14	19	12	22	25	32	17	31	18	22	20	16	28	28	25	18	22	19	19	2	16	13	24
hsa-miR-1288-3p	2	5	2	5	5	3	8	7	6	9	8	6	3	3	2	4	6	4	7	10	2	6	2	4	6	4	6	4	3	5	10	8	8	7	7	5	3	8	5	2	2	13	7	8	1	3	4	3	2
hsa-miR-1289	15	7	9	11	7	1	17	6	11	11	8	8	10	13	5	15	13	6	8	3	6	9	8	6	12	9	13	10	9	6	11	11	2	11	7	7	12	13	8	3	8	8	12	11	9	1	7	6	18
hsa-miR-129-2-3p	19	24	23	25	14	10	29	23	20	25	22	24	20	19	18	20	31	5	19	13	8	12	17	13	21	16	21	20	13	10	27	28	17	20	18	15	28	14	32	25	29	23	21	20	15	5	23	14	19
hsa-miR-129-5p	4	3	5	5	6	6	10	14	9	13	7	12	5	8	5	5	9	11	5	3	7	6	9	9	5	6	10	7	4	4	9	6	9	12	9	11	15	14	8	13	8	6	8	10	4	2	6	6	8
hsa-miR-1290	12	12	11	9	13	27	14	14	17	30	20	24	6	18	10	11	22	14	10	10	10	12	14	9	13	6	12	12	8	9	14	8	14	12	15	8	30	18	31	11	18	20	11	23	8	51	17	31	15
hsa-miR-1291	5	5	5	5	5	5	12	13	14	7	7	10	5	10	7	6	11	11	10	5	8	7	8	4	2	5	5	12	5	9	6	8	15	7	12	8	8	9	6	8	9	2	4	5	4	2	10	2	4
hsa-miR-1293	24	12	9	17	27	16	24	28	20	26	23	24	19	32	10	21	22	18	23	14	10	18	21	10	27	16	23	20	19	9	31	21	10	21	15	22	27	24	19	21	18	24	15	27	11	8	10	19	21
hsa-miR-1295a	12	8	11	11	7	9	8	7	6	14	16	9	9	7	8	15	9	7	3	6	3	10	8	8	13	8	11	3	8	13	15	11	13	9	10	7	10	6	10	10	16	7	4	11	9	2	4	4	7
hsa-miR-1296-3p	8	5	4	7	6	2	11	13	1	5	6	8	4	3	4	2	5	3	5	3	4	4	7	7	9	3	5	6	2	3	7	6	7	6	6	4	9	9	3	6	6	9	5	10	4	2	6	3	5
hsa-miR-1296-5p	5	5	3	9	6	2	4	6	4	7	5	6	5	6	4	5	10	1	6	10	4	6	7	4	7	6	11	5	6	5	8	7	8	9	6	3	3	4	9	7	7	6	9	9	5	4	7	4	4
hsa-miR-1297	6	9	9	7	9	9	15	12	13	11	15	12	11	8	3	12	12	7	15	11	4	14	10	12	5	7	7	8	6	10	10	14	14	10	14	5	17	11	14	9	7	6	4	10	3	7	6	11	7
hsa-miR-1298-5p	22	19	13	18	21	13	28	18	19	23	25	17	22	21	11	20	19	8	27	21	17	18	16	12	17	13	16	8	12	11	35	16	12	25	16	14	15	24	19	21	20	24	17	25	16	4	15	20	20
hsa-miR-1299	12	13	10	10	17	9	24	27	12	15	33	19	16	17	20	14	9	9	11	13	7	15	13	11	19	11	18	14	3	17	19	13	18	23	14	11	18	20	19	27	18	14	5	21	5	6	7	23	6
hsa-miR-1301-3p	3	2	5	6	3	4	5	3	5	5	7	5	6	4	3	3	9	2	4	6	3	4	4	1	6	7	3	2	2	2	3	8	2	11	6	2	6	8	6	11	9	5	4	5	6	3	6	3	6
hsa-miR-1302	11	17	12	7	4	5	9	5	6	10	14	9	5	8	6	8	5	6	8	10	5	4	12	8	7	6	10	5	8	9	14	11	11	4	8	10	13	7	10	10	8	8	12	10	4	1	6	6	5
hsa-miR-1303	11	4	8	5	7	1	8	11	2	1	8	10	6	1	4	2	3	7	3	3	4	6	6	1	1	2	3	2	2	5	8	7	1	4	8	6	5	6	4	9	3	7	6	6	6	4	5	2	2
hsa-miR-1304-3p	9	6	8	12	10	10	5	8	6	6	10	11	6	7	4	10	5	5	9	11	5	9	6	8	8	7	3	5	5	5	12	7	10	13	13	7	13	8	11	8	9	13	9	5	1	2	10	3	4
hsa-miR-1304-5p	17	14	11	15	17	7	14	12	8	16	23	15	20	22	13	13	23	11	19	10	6	17	8	17	13	11	11	14	15	12	16	11	12	14	11	13	13	23	12	15	17	13	10	28	14	5	11	4	14
hsa-miR-1305	15	7	7	12	7	8	16	8	8	10	11	8	11	9	4	7	15	6	7	9	5	10	12	7	15	5	11	6	6	9	12	8	10	7	17	7	15	11	12	5	12	16	3	8	9	5	7	10	6
hsa-miR-1306-3p	6	8	5	8	4	1	10	16	4	13	11	13	9	13	8	14	11	8	8	5	5	6	7	4	10	6	4	12	9	8	9	7	6	10	8	13	7	12	11	6	5	11	4	7	6	5	13	2	8
hsa-miR-1306-5p	8	5	10	10	12	7	23	20	17	21	25	23	12	12	6	9	17	3	6	13	11	8	20	17	15	9	16	15	18	16	23	19	18	13	19	12	15	16	14	19	18	12	4	6	5	6	5	4	5
hsa-miR-1307-3p	21	22	18	19	26	16	29	21	18	31	17	28	23	15	15	22	25	18	19	17	9	30	18	12	16	22	10	20	9	25	19	27	21	23	25	17	14	29	12	21	15	14	17	21	15	2	17	11	27
hsa-miR-1307-5p	26	18	18	19	29	19	23	24	23	24	20	22	19	20	18	32	23	11	26	19	9	26	26	11	23	14	22	20	14	16	31	25	17	21	29	22	27	23	18	24	21	19	22	28	19	5	17	10	24
hsa-miR-130a-3p	29	35	39	61	234	103	23	96	474	255	234	116	137	72	56	47	80	4	6	19	26	24	155	73	23	44	45	36	290	51	23	284	33	24	31	16	59	141	182	35	15	76	84	114	15	9	18	130	5
hsa-miR-130b-3p	6	7	13	3	7	5	6	5	5	12	9	6	3	4	3	5	8	4	7	4	2	10	3	3	4	5	2	4	5	6	5	8	8	8	13	7	4	5	7	6	9	5	2	5	7	4	4	4	4
hsa-miR-132-3p	8	8	10	4	7	7	18	11	7	18	9	9	6	14	2	8	10	3	3	3	3	9	6	8	12	10	3	4	3	3	7	2	8	7	7	10	11	6	4	5	6	11	4	7	5	3	3	8	3
hsa-miR-1322	10	13	12	14	12	12	14	17	19	14	9	15	4	16	11	11	9	6	12	12	5	9	10	10	10	12	9	8	17	12	15	11	11	13	14	14	13	12	10	7	14	9	12	13	5	2	6	4	6
hsa-miR-1323	7	12	14	12	9	11	8	19	7	14	12	11	10	3	5	15	13	10	11	10	6	14	14	9	12	3	11	7	9	9	8	9	10	10	9	13	12	13	13	14	12	12	5	4	11	6	8	15	10
hsa-miR-133a-3p	11	6	5	12	11	6	9	11	8	16	7	12	5	5	4	14	7	5	17	8	4	6	13	6	8	3	5	6	6	6	4	15	8	8	10	9	7	7	6	5	8	17	4	10	6	3	3	5	3
hsa-miR-133a-5p	8	9	6	13	10	12	9	4	7	7	14	12	8	3	3	8	4	5	9	11	3	9	8	7	7	7	7	5	6	11	8	11	5	7	13	10	10	10	6	11	7	9	4	9	8	5	2	4	6
hsa-miR-133b	3	3	5	3	7	4	10	7	4	9	5	6	1	3	3	4	8	1	11	7	3	3	4	3	5	5	4	6	7	6	2	5	4	7	1	5	6	7	2	7	3	2	6	2	1	1	4	3	1
hsa-miR-134-3p	2	9	11	6	10	7	4	10	8	9	15	8	6	3	5	11	10	5	2	11	5	9	8	4	8	1	9	11	5	7	3	9	6	8	11	7	7	8	11	9	10	13	3	9	2	6	9	4	3
hsa-miR-134-5p+hsa-miR-6728-5p	3	7	5	4	7	6	12	9	15	8	9	5	7	10	8	5	10	8	7	3	3	5	5	5	6	6	6	7	6	5	4	8	12	9	4	11	12	16	3	6	3	11	10	8	6	1	5	2	5
hsa-miR-135a-5p	11	1	5	6	3	3	8	6	8	7	7	4	2	3	2	6	6	3	3	3	7	3	6	3	8	7	2	2	3	4	8	8	7	3	6	9	4	4	9	5	5	9	2	9	3	2	2	5	4
hsa-miR-135b-5p	20	17	19	24	20	12	33	20	15	18	20	14	21	15	8	15	22	5	17	15	9	20	9	9	16	10	17	5	11	6	21	21	11	14	19	9	24	15	11	25	16	17	17	21	25	2	13	14	22
hsa-miR-136-5p	9	12	13	10	18	2	9	18	40	67	59	42	18	8	7	14	13	8	6	10	11	8	22	26	6	10	8	7	26	14	7	36	10	12	9	9	19	19	28	6	14	25	16	7	5	8	7	9	9
hsa-miR-137	10	8	6	8	5	5	14	14	11	16	10	8	7	10	6	6	11	3	14	10	6	8	11	9	9	5	8	7	5	5	10	12	13	6	9	7	15	10	13	9	9	11	3	6	7	4	6	2	8
hsa-miR-138-5p	33	24	25	33	26	11	22	20	21	22	23	16	18	18	17	20	21	15	10	25	9	19	11	12	15	15	10	18	17	18	21	19	20	23	16	9	26	26	14	28	19	22	22	24	16	6	21	9	19
hsa-miR-139-3p	40	20	19	22	22	11	38	25	24	41	27	25	20	28	14	26	22	13	17	21	5	32	19	23	16	27	12	17	10	19	27	23	17	31	31	21	27	21	22	22	24	24	23	30	20	7	22	12	25
hsa-miR-139-5p	25	15	8	12	13	6	21	17	12	21	6	11	15	6	16	17	9	9	14	13	11	10	10	9	19	11	6	12	9	11	19	20	13	14	12	12	8	20	10	12	15	11	19	22	6	2	8	10	15
hsa-miR-140-3p	30	15	15	35	19	21	29	21	20	24	20	15	12	21	16	30	26	13	21	18	8	28	19	14	21	13	12	18	14	20	23	27	15	19	18	18	19	25	18	30	19	10	14	17	13	9	19	3	22
hsa-miR-140-5p	22	12	16	19	31	34	35	33	30	37	43	20	30	37	23	26	26	16	27	18	8	26	24	12	22	23	26	13	19	16	23	23	15	37	19	19	26	25	25	30	25	20	23	38	13	3	13	23	21
hsa-miR-141-3p	18	19	15	26	18	24	27	34	20	25	27	23	24	27	17	22	19	8	15	19	6	18	16	14	21	20	12	18	19	22	25	32	17	28	17	20	25	21	24	18	25	15	25	27	13	2	13	13	19
hsa-miR-142-3p	64	120	144	134	963	472	72	469	684	846	1367	774	1076	443	253	228	480	47	42	68	28	30	1120	456	82	93	185	163	373	214	52	379	36	62	91	25	98	578	883	260	41	649	143	471	21	49	79	376	27
hsa-miR-142-5p	5	2	8	4	3	6	6	13	10	11	11	11	7	3	6	8	6	3	6	4	6	7	6	8	6	4	9	7	8	8	4	3	9	7	10	5	7	7	5	8	6	6	6	8	3	1	1	7	2
hsa-miR-143-3p	1	1	1	1	1	1	1	1	1	1	1	1	1	1	1	1	1	1	1	1	1	1	1	1	1	1	1	1	1	1	1	1	1	1	1	1	1	1	1	1	1	1	1	1	1	1	1	1	1
hsa-miR-144-3p	26	22	28	23	134	35	44	174	53	33	361	35	164	228	72	159	65	47	40	70	17	14	69	35	29	158	44	89	45	102	67	20	33	109	59	28	80	111	47	165	50	92	138	188	19	53	32	124	6
hsa-miR-145-5p	7	7	7	9	14	8	15	19	12	19	21	13	28	14	10	14	11	3	6	10	9	11	15	11	13	8	7	6	4	3	13	11	11	6	9	14	10	14	39	11	5	16	4	8	3	2	9	13	6
hsa-miR-1469	3	7	2	6	3	9	5	15	9	8	8	7	6	4	5	5	12	4	8	10	5	2	7	8	14	6	6	5	11	4	6	11	8	7	6	4	3	9	6	8	9	5	1	3	1	2	4	1	4
hsa-miR-146a-5p	15	8	19	11	60	38	19	46	106	95	59	38	50	27	32	20	47	10	13	17	8	21	42	16	18	18	20	12	76	23	15	36	26	18	20	9	17	30	70	17	22	26	26	32	6	11	11	62	12
hsa-miR-146b-3p	5	3	4	7	3	3	7	4	5	4	7	3	6	2	5	3	7	2	8	2	4	4	3	7	10	4	1	6	7	1	5	5	2	8	8	5	8	9	8	7	9	6	4	8	5	1	2	2	3
hsa-miR-146b-5p	10	8	5	11	11	12	13	7	1	12	10	4	11	7	6	7	9	6	12	13	4	8	7	8	7	7	6	12	7	5	7	11	6	12	13	6	11	10	15	8	15	9	5	12	8	3	8	5	7
hsa-miR-147a	35	25	17	25	17	18	25	19	11	22	14	16	19	30	8	23	23	7	22	17	10	24	12	16	25	17	13	16	11	13	26	20	21	18	27	15	17	19	18	11	18	17	20	38	15	2	11	15	24
hsa-miR-147b	13	6	9	8	8	8	14	14	13	9	13	11	9	8	6	6	6	9	15	8	3	11	10	6	1	6	13	5	11	3	6	12	9	10	9	12	7	10	18	7	13	7	2	8	6	10	11	11	5
hsa-miR-148a-3p	28	22	32	24	92	76	41	57	118	107	64	46	50	169	49	42	62	13	21	15	12	26	36	17	27	33	15	27	49	29	30	47	17	24	20	12	31	59	53	28	25	34	76	54	14	11	16	50	19
hsa-miR-148b-3p	10	9	15	15	42	29	13	35	66	61	48	22	33	27	12	8	21	7	6	4	7	11	44	13	10	13	15	3	61	15	14	86	17	11	15	4	8	28	42	15	7	25	16	39	6	8	9	49	1
hsa-miR-149-5p	47	31	35	31	35	31	42	45	32	47	37	36	39	43	36	33	34	10	35	36	28	36	35	31	46	39	27	29	22	28	47	46	21	39	37	23	32	40	44	29	47	32	31	43	24	8	37	17	36
hsa-miR-150-5p	23	23	52	49	78	51	94	163	61	61	145	89	91	165	74	46	96	33	27	23	15	13	75	17	47	104	120	31	123	46	23	40	15	78	40	36	92	28	91	91	45	76	51	86	25	97	57	85	5
hsa-miR-151a-3p	6	13	13	13	30	43	9	21	52	59	37	23	27	17	16	15	30	19	11	5	4	6	26	17	11	11	13	13	54	11	12	59	10	11	14	10	13	29	44	15	6	23	9	22	4	8	11	22	5
hsa-miR-151a-5p	6	10	4	6	15	5	7	6	11	22	21	9	13	3	6	11	14	7	16	9	6	4	9	12	9	9	6	10	16	6	11	12	4	6	11	9	7	6	9	8	7	11	4	6	2	5	4	9	3
hsa-miR-151b	4	2	4	3	5	6	8	7	6	12	9	9	5	6	6	3	7	3	7	7	6	6	3	11	8	4	9	5	6	1	5	7	7	6	4	10	12	4	7	7	9	7	7	7	6	6	4	6	6
hsa-miR-152-3p	8	4	7	8	8	9	6	5	9	17	10	8	8	10	6	11	5	3	11	8	7	4	13	7	13	5	6	6	7	7	16	9	11	9	12	10	10	13	9	12	9	8	4	9	6	4	9	4	5
hsa-miR-152-5p	3	2	1	4	5	4	11	4	6	5	3	5	6	5	2	2	5	1	3	4	1	2	7	4	5	3	3	3	6	7	7	7	4	5	2	2	3	3	10	6	4	6	2	3	5	2	4	1	1
hsa-miR-153-3p	13	9	8	9	7	4	16	8	8	17	10	8	8	8	3	13	7	4	11	7	4	14	8	10	6	7	8	8	1	6	6	7	8	13	9	9	11	9	9	18	7	9	7	8	10	3	11	5	8
hsa-miR-1537-3p	11	7	8	4	11	9	11	5	10	12	16	14	7	33	5	5	12	4	5	7	2	4	5	8	8	4	11	4	10	2	7	14	9	7	7	7	6	9	15	6	7	10	10	9	4	4	2	8	3
hsa-miR-154-5p	9	4	14	8	17	9	11	14	13	28	21	9	22	6	11	8	12	6	16	9	7	19	15	11	13	7	11	9	7	8	10	21	9	17	8	10	15	12	14	15	14	16	3	10	4	4	12	8	4
hsa-miR-155-5p	51	39	47	48	63	29	30	52	33	51	39	39	38	46	25	36	26	23	38	31	22	35	35	34	49	41	40	23	32	25	36	34	33	43	24	22	35	35	49	32	45	56	40	48	32	32	23	33	24
hsa-miR-15a-5p	11	23	24	20	136	83	10	59	186	189	195	102	114	75	44	43	105	17	17	9	4	11	152	61	16	33	35	15	98	42	14	136	10	11	27	8	29	81	157	44	8	78	40	87	6	12	16	92	5
hsa-miR-15b-5p	26	32	42	45	304	163	34	143	370	463	519	284	312	166	89	76	140	22	20	31	15	18	266	86	32	49	50	41	249	69	23	171	17	27	29	9	44	207	299	83	22	222	76	141	9	26	43	240	9
hsa-miR-16-5p	59	91	187	202	356	255	118	350	301	525	1191	314	367	277	483	272	382	65	72	86	28	43	190	104	106	414	280	109	184	275	47	125	93	204	209	47	336	285	435	175	46	201	92	290	23	78	82	741	17
hsa-miR-181a-2-3p	8	6	3	7	11	5	12	4	12	12	9	2	9	5	3	10	6	10	8	5	6	9	8	9	3	4	7	6	6	5	9	8	5	8	6	4	8	9	9	7	8	3	5	6	5	4	8	6	4
hsa-miR-181a-3p	9	6	11	11	12	4	8	6	14	12	15	24	13	10	5	8	12	7	8	11	2	9	7	5	9	5	7	4	7	9	7	9	12	9	7	9	11	12	13	7	11	13	5	10	8	3	8	5	14
hsa-miR-181a-5p	8	17	12	20	49	40	15	29	55	81	64	26	79	21	13	21	32	3	11	8	5	8	47	20	16	9	24	11	41	10	6	65	11	7	22	9	7	34	82	20	13	17	16	38	2	20	10	53	8
hsa-miR-181b-2-3p	18	14	11	28	20	9	25	18	20	24	21	22	22	24	11	24	30	9	20	14	8	21	19	18	21	20	18	11	14	11	22	19	16	21	21	8	27	26	22	20	25	15	19	19	15	5	17	7	15
hsa-miR-181b-5p+hsa-miR-181d-5p	7	7	7	5	9	10	6	11	21	18	18	8	9	8	9	5	10	6	7	13	3	3	7	3	13	11	7	5	7	7	13	7	13	12	12	7	9	10	8	9	12	8	7	6	8	5	5	11	6
hsa-miR-181c-5p	11	7	7	8	8	3	3	7	7	12	12	6	17	10	6	7	6	4	7	7	5	6	9	6	7	3	9	6	6	6	6	12	12	8	5	5	7	7	7	7	8	12	6	6	4	1	8	3	9
hsa-miR-181d-3p	5	3	9	8	9	12	17	18	11	12	14	6	10	5	6	7	15	7	14	9	9	5	14	6	11	7	5	6	7	6	12	12	8	6	10	9	12	9	7	11	20	3	5	9	4	3	8	4	2
hsa-miR-182-3p	6	5	5	10	8	4	12	5	10	10	13	4	11	5	5	12	9	8	10	5	8	12	8	9	11	5	3	5	3	8	6	10	12	10	11	6	8	17	9	8	15	10	8	7	4	4	6	2	7
hsa-miR-182-5p	2	2	4	7	5	4	4	5	11	6	4	6	6	3	2	2	6	2	5	6	1	3	1	4	8	2	5	2	3	4	8	8	3	4	8	3	3	7	3	4	5	4	1	4	3	2	5	2	3
hsa-miR-1827	28	20	13	18	16	14	16	23	14	28	27	18	20	17	13	23	32	24	21	16	10	19	17	15	20	21	17	19	19	11	31	13	18	24	18	17	21	22	7	27	23	17	18	13	12	2	15	5	20
hsa-miR-183-5p	12	11	17	10	12	14	26	15	14	16	13	13	14	6	10	8	19	7	9	15	10	18	6	6	13	8	7	10	10	8	11	11	15	7	13	12	16	7	9	15	17	17	6	16	4	5	10	12	5
hsa-miR-184	8	4	6	11	10	5	8	12	6	11	8	7	1	6	3	8	11	5	7	2	3	9	7	11	7	11	8	8	6	10	10	10	4	8	4	11	5	11	9	5	8	3	8	7	3	4	4	2	6
hsa-miR-185-5p	8	10	19	25	34	40	16	29	35	74	59	30	27	21	27	11	29	11	12	15	6	11	32	19	7	14	23	13	40	19	12	43	13	12	20	12	9	46	50	20	14	19	12	19	9	8	7	49	1
hsa-miR-186-5p	12	2	6	6	18	11	11	10	12	13	16	15	12	7	10	9	10	7	8	8	4	8	11	5	10	8	4	10	6	7	14	10	11	13	9	11	14	14	19	11	11	13	8	11	6	11	9	13	7
hsa-miR-187-3p	8	7	9	9	9	3	12	7	8	7	10	10	1	8	2	9	5	5	7	4	6	9	10	6	12	7	6	3	9	9	6	11	12	5	7	4	14	10	8	10	14	11	5	5	5	8	4	3	3
hsa-miR-188-3p	8	4	6	5	6	5	5	6	3	3	9	8	4	6	4	5	4	2	3	6	5	5	4	3	1	3	8	5	5	4	14	4	5	4	3	6	3	7	13	9	6	3	3	6	4	2	2	6	2
hsa-miR-188-5p	20	19	15	20	17	20	34	21	25	25	20	11	20	31	21	23	18	11	24	26	18	19	19	16	22	16	20	21	15	15	31	34	25	26	17	16	28	15	27	24	27	36	24	32	17	3	19	12	20
hsa-miR-18a-5p	9	9	8	9	22	14	12	18	37	37	21	18	28	15	12	6	17	3	7	9	1	10	20	14	11	11	6	7	26	10	7	38	7	11	13	14	9	21	20	14	9	30	8	16	6	5	10	21	5
hsa-miR-18b-5p	1	5	4	3	7	2	7	15	6	12	9	9	4	5	5	3	4	5	9	5	2	4	10	6	6	7	7	4	6	6	7	8	5	8	11	5	4	8	8	10	11	9	2	7	6	2	6	4	3
hsa-miR-1908-3p	6	7	7	2	7	7	8	10	10	15	10	7	5	10	4	6	16	7	6	6	2	7	4	3	11	10	7	10	4	3	11	9	5	6	4	8	11	13	7	10	11	7	5	5	5	2	6	3	4
hsa-miR-1908-5p	7	6	3	8	6	5	10	7	3	8	7	5	3	7	5	7	10	2	4	12	2	9	9	3	8	4	7	7	5	7	8	2	4	9	8	7	4	13	10	6	8	6	3	9	3	6	4	2	3
hsa-miR-1909-3p	6	7	5	5	3	10	12	6	9	13	8	5	9	5	8	12	7	2	8	11	3	4	11	10	7	5	7	7	8	4	7	12	5	8	4	13	5	12	12	7	13	8	9	6	4	5	5	5	3
hsa-miR-190a-3p	27	22	10	27	13	6	22	24	15	21	20	20	11	26	17	15	22	10	20	12	7	17	14	14	20	17	16	17	14	14	11	20	18	17	19	11	18	17	15	16	17	14	19	14	13	1	14	14	17
hsa-miR-190a-5p	30	11	19	13	20	15	19	12	18	17	17	12	13	21	8	12	17	4	21	12	5	20	21	14	23	13	12	14	8	8	20	11	10	16	15	12	18	13	12	23	20	16	16	29	12	2	12	10	20
hsa-miR-190b	17	10	21	19	11	9	9	25	15	10	16	9	9	20	15	18	9	5	15	8	8	6	12	10	14	13	7	12	11	10	14	14	9	17	12	12	15	17	13	22	17	13	18	22	13	4	12	10	17
hsa-miR-191-5p	35	39	39	63	243	156	43	131	353	415	307	141	241	130	92	69	174	14	31	24	11	27	263	89	36	50	71	60	253	66	31	374	42	32	35	15	34	164	283	86	27	152	76	172	17	13	29	170	22
hsa-miR-1910-3p	3	6	10	10	3	2	12	15	10	6	14	12	3	10	10	8	10	5	12	9	2	11	10	10	5	10	9	6	2	6	6	12	2	11	12	6	11	6	8	9	9	11	4	7	4	1	4	5	1
hsa-miR-1910-5p	5	9	8	14	11	5	21	16	12	10	54	13	34	15	40	16	25	5	2	12	6	4	19	8	4	16	15	13	4	13	14	9	7	17	20	4	15	14	10	23	11	23	4	40	6	1	6	33	5
hsa-miR-1915-3p	4	5	3	2	5	3	10	4	8	4	8	8	4	5	2	8	6	4	8	6	5	6	4	8	1	5	7	3	5	2	5	3	5	8	8	2	6	8	5	5	7	8	6	11	4	4	3	4	6
hsa-miR-192-5p	51	33	50	34	39	31	25	37	19	26	35	19	24	42	27	38	25	18	29	29	10	39	28	22	29	23	15	18	19	13	33	38	21	27	26	25	33	34	33	15	30	23	48	45	33	11	29	17	26
hsa-miR-193a-3p	30	13	14	25	15	13	15	23	22	17	17	15	16	24	15	24	21	12	22	11	9	9	20	8	15	14	14	18	11	12	28	26	14	12	21	13	19	16	13	22	16	10	26	25	11	6	22	12	21
hsa-miR-193a-5p+hsa-miR-193b-5p	7	2	5	6	6	6	12	9	16	7	10	6	3	8	5	7	4	1	6	6	9	3	12	8	10	7	9	5	3	10	8	9	8	7	13	4	6	5	9	11	7	7	6	7	4	7	5	4	7
hsa-miR-193b-3p	5	8	6	5	6	4	13	11	6	6	5	9	11	2	6	8	10	4	10	8	5	8	6	1	10	8	7	9	5	4	7	4	5	7	12	2	8	9	14	13	16	2	6	10	1	3	6	4	4
hsa-miR-194-5p	9	6	8	4	7	9	6	8	11	10	9	9	3	5	4	7	9	3	9	4	1	6	10	9	7	9	11	3	11	3	7	13	9	4	4	10	11	12	7	7	8	5	6	12	8	1	4	5	3
hsa-miR-195-5p	7	3	7	6	13	7	11	16	10	20	12	12	15	11	6	8	14	8	10	9	9	9	9	11	12	9	9	11	8	6	14	6	3	9	11	11	11	10	7	15	16	16	3	8	4	3	8	11	9
hsa-miR-196a-3p	29	14	10	25	23	16	21	28	13	23	25	10	14	16	15	25	31	9	22	16	6	23	21	13	23	13	16	11	16	13	36	14	23	27	19	18	22	15	24	28	22	19	14	24	15	4	24	12	19
hsa-miR-196a-5p	8	11	18	8	14	14	11	9	9	9	20	10	13	8	10	11	13	5	12	6	7	5	11	8	9	9	10	5	10	9	14	16	8	13	13	2	12	13	9	9	12	13	4	20	5	4	6	9	15
hsa-miR-196b-5p	5	7	7	7	6	5	4	4	4	17	9	9	4	8	5	3	4	5	7	3	2	3	5	7	2	5	10	6	4	3	5	4	7	5	9	5	6	10	8	7	8	8	9	4	1	1	5	5	1
hsa-miR-197-3p	5	3	5	9	13	11	8	9	26	28	22	12	24	15	10	12	19	6	9	5	7	11	15	14	14	7	10	4	13	8	12	13	10	2	6	8	10	15	23	10	9	9	9	8	11	6	11	6	6
hsa-miR-197-5p	7	8	9	7	12	5	10	12	9	13	17	7	9	6	3	4	10	5	3	6	3	9	10	7	7	6	4	6	6	7	5	7	13	10	6	4	4	7	15	8	15	10	7	4	7	2	4	6	5
hsa-miR-1972	30	16	14	29	21	10	28	33	13	25	21	21	16	33	17	20	18	20	17	13	11	23	18	11	25	15	13	25	13	13	32	28	27	18	25	16	22	19	12	21	34	19	35	18	13	1	21	13	19
hsa-miR-1973	4	5	6	6	11	2	7	12	6	9	15	5	6	7	5	7	8	8	7	7	6	5	11	9	2	12	3	2	2	2	6	4	4	6	3	7	8	5	9	8	10	6	4	8	1	2	3	3	4
hsa-miR-1976	384	314	343	102	434	57	128	103	38	37	38	24	21	21	11	17	19	8	343	274	86	196	249	92	296	211	95	263	272	267	478	352	363	322	237	216	220	79	117	187	182	162	241	388	126	76	67	31	21
hsa-miR-198	11	10	7	9	5	7	13	9	11	7	15	13	9	11	4	10	16	9	12	10	8	5	10	7	9	5	5	10	11	2	6	9	11	8	7	10	11	14	10	4	10	12	8	12	7	1	8	4	11
hsa-miR-199a-3p+hsa-miR-199b-3p	54	45	75	131	440	257	36	161	780	928	465	306	394	100	124	53	189	10	24	23	24	34	396	167	65	42	90	81	442	62	39	635	54	31	83	14	48	220	583	112	34	373	119	246	14	20	34	340	9
hsa-miR-199a-5p	17	16	26	32	77	64	16	44	150	163	87	47	71	32	31	23	51	6	8	10	11	13	71	24	19	7	29	17	109	29	15	68	22	17	18	13	18	83	93	18	15	58	26	49	8	3	4	54	4
hsa-miR-199b-5p	12	9	8	5	10	3	9	15	8	9	19	9	4	5	3	9	7	2	7	6	4	6	13	4	9	2	6	6	6	6	10	3	6	6	9	8	3	9	10	8	8	11	4	10	3	4	8	10	3
hsa-miR-19a-3p	17	15	20	25	34	28	27	26	44	44	41	26	31	35	26	29	34	12	16	10	4	17	39	15	14	12	16	13	24	27	17	20	8	18	19	5	26	32	37	31	19	21	24	39	13	9	16	29	9
hsa-miR-19b-3p	19	18	23	13	59	39	7	61	80	62	94	40	68	34	36	32	45	10	15	13	10	6	50	10	11	24	18	10	53	34	13	39	15	18	19	2	28	72	59	30	13	45	27	46	4	9	12	66	3
hsa-miR-200a-3p	9	11	5	7	13	7	15	13	19	31	24	19	6	8	7	21	14	4	7	10	10	13	11	16	16	9	10	17	15	13	11	16	14	13	15	13	11	15	21	26	15	12	11	8	8	12	14	2	4
hsa-miR-200b-3p	1	9	2	6	8	5	8	9	7	10	9	4	4	4	7	8	11	6	8	6	2	10	9	5	6	12	7	4	7	9	6	11	4	10	9	8	4	7	7	6	11	11	5	8	2	4	3	2	4
hsa-miR-200c-3p	22	20	15	18	22	11	33	20	14	20	25	15	10	17	15	21	28	11	20	12	15	21	16	9	12	19	16	11	15	14	25	19	18	19	10	13	28	12	13	22	14	19	20	24	7	5	19	6	19
hsa-miR-202-3p	4	7	7	2	9	2	14	7	3	9	7	12	5	3	4	10	8	3	6	8	4	5	7	6	12	6	8	7	4	9	7	2	5	4	15	6	8	9	10	6	10	3	10	8	5	2	6	2	7
hsa-miR-203a-3p	12	3	7	10	9	11	8	6	12	12	8	11	8	8	6	14	5	6	11	4	3	7	9	8	4	8	4	10	4	4	7	6	8	7	9	8	13	10	14	4	15	9	7	5	6	1	4	8	11
hsa-miR-203a-5p	3	5	10	6	10	2	10	7	10	9	6	7	8	6	4	12	3	6	5	8	7	7	7	8	2	9	10	10	11	7	15	5	5	13	9	5	7	14	13	4	11	13	9	9	5	4	12	4	3
hsa-miR-204-5p	2	4	7	5	9	3	7	4	5	8	12	10	11	4	4	6	6	5	10	4	3	8	8	2	5	8	3	4	4	3	12	7	5	5	5	8	9	13	9	8	12	5	6	8	1	3	5	3	3
hsa-miR-205-5p	9	10	12	13	11	13	8	4	7	8	12	8	7	9	9	10	13	4	4	7	8	10	10	8	3	9	11	4	11	8	11	13	14	8	14	8	10	8	10	12	8	11	7	10	5	3	5	5	4
hsa-miR-2053	23	21	14	14	23	14	26	21	19	19	18	8	10	17	11	19	17	9	25	7	12	16	12	8	14	10	12	12	10	17	19	17	16	18	20	16	16	13	13	15	23	19	10	26	12	3	9	7	18
hsa-miR-206	7	11	8	6	5	6	13	7	12	12	10	9	10	17	4	6	12	9	8	11	5	7	8	8	9	5	10	5	10	8	11	9	15	13	8	10	10	13	12	12	15	14	2	6	6	7	6	5	8
hsa-miR-208a-3p	9	7	4	5	7	6	7	8	8	13	12	7	5	8	7	1	7	6	9	5	1	7	11	11	6	7	7	7	11	6	11	10	7	15	9	12	6	4	4	13	6	8	6	8	4	6	6	4	5
hsa-miR-208b-3p	13	9	13	12	15	9	12	13	16	9	13	9	12	8	6	9	12	2	6	12	7	6	4	3	7	6	10	4	5	5	15	9	9	12	9	14	10	10	14	8	12	13	5	15	3	2	8	3	8
hsa-miR-208b-5p	9	1	4	11	3	2	9	6	3	9	9	7	5	6	2	6	5	4	8	6	5	6	5	4	10	3	5	4	4	3	12	2	8	6	7	6	8	12	12	7	7	6	5	3	4	4	6	2	3
hsa-miR-20a-5p+hsa-miR-20b-5p	17	11	33	42	112	57	19	80	129	144	131	72	102	49	67	34	56	10	15	18	7	15	59	20	19	53	37	28	85	31	11	82	18	35	33	7	48	88	118	37	12	63	18	61	9	11	8	94	6
hsa-miR-21-5p	33	46	102	62	291	245	44	132	313	454	284	166	218	243	121	83	223	23	45	23	24	30	107	56	71	79	57	24	211	60	39	162	40	40	33	18	112	152	172	95	40	180	124	123	23	47	47	226	27
hsa-miR-210-3p	9	8	6	12	11	8	10	9	4	14	15	10	6	6	6	8	5	2	8	13	8	7	9	9	8	8	8	9	7	3	9	6	14	12	6	9	14	11	16	4	6	8	9	6	7	2	4	2	7
hsa-miR-210-5p	2	3	7	9	12	4	9	10	12	16	9	11	6	11	5	6	6	6	3	8	4	10	9	9	5	7	8	10	3	6	11	13	10	10	8	8	10	8	15	9	8	7	11	12	6	4	4	6	4
hsa-miR-211-3p	8	8	5	4	9	4	8	8	8	5	6	3	4	8	6	7	8	3	9	2	6	4	7	4	5	6	6	7	7	6	10	6	6	8	9	3	4	7	6	6	11	6	2	3	4	1	5	2	3
hsa-miR-211-5p	5	5	8	5	10	2	14	18	10	11	7	8	1	6	4	7	14	6	12	4	4	8	11	5	7	6	7	6	7	4	12	8	12	9	9	8	7	12	13	12	7	11	7	12	7	5	4	13	8
hsa-miR-2110	4	3	4	9	6	3	9	6	6	14	9	10	11	7	6	7	8	4	4	7	1	10	6	2	6	10	7	8	8	7	7	11	6	5	10	4	8	6	7	6	8	6	7	5	6	2	11	4	5
hsa-miR-2113	4	5	4	6	4	6	5	10	4	3	6	7	3	3	3	5	7	5	5	1	1	6	6	5	2	2	5	7	3	4	3	6	8	2	6	6	5	7	7	3	8	2	2	6	3	2	3	4	4
hsa-miR-2116-5p	4	11	10	7	6	2	11	11	8	10	13	10	5	9	6	11	8	5	11	6	2	8	5	8	3	5	7	2	2	7	8	10	4	9	6	10	17	16	13	8	10	13	3	5	4	10	13	8	8
hsa-miR-2117	4	6	7	8	8	4	9	10	11	21	8	6	12	11	8	6	16	11	9	11	6	7	7	5	8	5	7	3	10	9	7	8	10	13	9	14	7	9	14	9	12	9	4	6	4	7	6	7	5
hsa-miR-212-3p	47	31	23	29	28	19	47	41	38	32	33	22	25	39	21	28	43	19	28	27	15	30	29	26	24	25	19	25	23	16	30	24	28	38	21	25	27	41	33	34	25	29	35	38	17	5	27	19	16
hsa-miR-214-3p	30	23	16	27	21	12	19	24	20	22	22	17	16	20	11	14	25	8	23	17	9	27	17	14	21	16	13	19	9	6	26	27	14	29	14	15	20	13	19	16	19	19	26	31	14	3	16	15	18
hsa-miR-215-5p	24	14	17	12	18	20	24	15	13	18	23	13	16	26	15	23	21	15	23	13	5	13	12	11	14	13	12	10	16	7	23	17	13	19	15	14	26	12	10	20	14	18	14	23	8	3	13	10	20
hsa-miR-216a-5p	22	19	19	24	24	9	31	28	26	34	29	34	17	13	18	26	21	13	29	15	9	27	20	21	21	22	13	15	15	18	29	35	27	28	17	20	20	28	29	33	23	23	22	22	10	9	16	19	23
hsa-miR-216b-5p	40	22	23	20	31	20	33	24	25	26	24	19	23	30	19	24	22	10	25	20	10	15	23	14	28	16	25	12	16	22	33	28	18	24	22	16	30	24	20	34	24	24	20	34	9	14	16	25	27
hsa-miR-217	41	38	19	29	30	14	31	35	24	23	43	32	31	35	30	34	32	16	27	31	22	25	29	20	43	20	27	23	23	15	46	33	22	38	26	30	20	29	30	27	36	23	31	34	25	8	23	19	25
hsa-miR-218-5p	6	7	5	5	12	7	9	5	9	10	15	11	3	7	4	7	8	6	7	6	7	6	5	5	9	8	4	7	5	7	5	11	4	6	9	7	9	6	9	10	8	3	2	7	9	5	3	4	5
hsa-miR-219a-1-3p	6	1	10	7	6	4	17	14	20	13	22	12	12	11	11	15	11	7	11	13	4	15	12	10	18	6	16	7	5	9	10	11	6	16	10	7	7	16	13	12	10	13	6	10	1	3	4	4	7
hsa-miR-219a-2-3p	8	12	3	8	12	5	13	12	12	24	21	19	3	11	8	9	17	6	4	4	4	5	6	3	5	19	10	8	5	10	11	7	7	10	5	9	14	26	21	9	11	7	8	10	6	9	10	14	7
hsa-miR-219a-5p	6	3	5	7	7	5	14	11	19	16	13	12	5	11	4	17	15	7	12	6	5	10	8	11	3	6	22	8	12	10	17	8	18	13	8	12	9	11	17	12	13	12	5	5	6	4	13	9	7
hsa-miR-219b-3p	8	9	9	8	7	4	14	14	12	14	6	17	9	8	7	12	14	9	8	8	2	11	6	11	12	6	9	8	8	11	16	9	16	5	10	12	11	10	11	20	21	12	8	8	5	10	6	7	9
hsa-miR-22-3p	14	13	25	18	84	108	15	51	135	169	104	63	58	65	41	41	83	7	15	6	23	8	67	24	26	43	29	9	72	39	9	81	17	15	13	6	40	68	76	32	12	40	27	40	3	9	17	108	2
hsa-miR-221-3p	14	13	21	17	74	59	22	41	117	135	73	46	51	25	25	26	38	9	13	10	5	11	67	23	23	20	18	9	66	19	15	90	20	9	22	11	23	52	51	21	12	38	16	31	10	5	10	44	7
hsa-miR-221-5p	5	7	3	3	2	4	3	4	3	6	4	3	3	4	1	3	6	2	4	2	4	3	5	1	1	1	3	6	3	2	2	3	2	5	1	5	6	3	3	2	2	4	2	4	4	2	3	1	2
hsa-miR-222-3p	8	10	21	23	46	39	26	45	35	38	28	28	38	44	21	20	49	11	18	14	11	7	19	14	18	39	23	14	31	17	23	38	51	24	33	19	34	23	35	35	24	35	23	28	11	11	6	27	7
hsa-miR-223-3p	236	260	423	363	2582	1562	162	1019	3619	3306	2740	1416	3005	2779	764	634	1120	91	87	116	50	84	2187	518	243	598	267	281	2467	413	107	2445	133	152	168	61	287	1279	2310	719	166	1534	740	1679	44	173	196	1938	20
hsa-miR-224-5p	3	10	8	9	12	9	8	9	12	12	8	14	3	9	11	5	9	5	7	7	4	11	9	10	11	2	15	13	6	7	12	9	6	16	7	9	8	16	8	10	13	13	2	5	4	1	9	4	6
hsa-miR-2278	3	7	6	4	5	3	8	7	3	10	7	4	11	3	2	2	6	7	9	9	4	3	6	6	5	7	9	3	6	1	6	4	6	3	5	10	6	6	3	6	7	2	6	3	4	5	3	1	3
hsa-miR-23a-3p	56	89	178	106	516	315	63	239	634	631	442	273	442	668	133	149	203	31	40	43	32	32	366	95	86	170	89	61	479	92	57	705	175	66	64	30	120	209	366	144	54	283	372	282	39	86	59	361	11
hsa-miR-23b-3p	13	8	4	7	24	10	16	13	18	27	24	23	17	12	8	11	11	6	8	6	3	11	19	12	4	7	7	12	12	4	14	15	6	7	10	9	5	21	21	15	5	25	8	15	6	5	8	6	10
hsa-miR-23c	6	6	6	11	11	5	9	11	14	22	15	13	10	8	2	12	10	11	9	6	8	9	14	7	8	13	6	7	18	9	9	12	8	11	8	7	12	12	10	18	13	13	7	6	8	1	3	8	4
hsa-miR-24-3p	10	7	14	22	27	17	13	22	47	77	30	21	24	25	14	11	24	5	8	6	5	6	27	9	17	9	12	11	33	11	13	35	16	11	6	5	9	41	50	9	9	21	10	23	8	6	9	36	3
hsa-miR-25-3p	9	13	45	39	84	56	44	123	103	120	238	64	104	103	109	59	86	19	19	15	9	25	67	33	24	75	44	38	82	67	13	121	47	58	49	10	68	28	80	71	21	55	54	115	17	14	21	152	4
hsa-miR-25-5p	10	4	8	11	16	10	6	14	6	12	8	16	6	7	6	9	10	4	10	8	7	8	12	9	12	5	7	10	6	13	8	16	9	10	12	8	11	12	9	14	11	9	4	10	1	4	12	4	10
hsa-miR-2682-5p	40	27	21	32	22	24	31	37	23	27	38	23	22	30	26	32	20	10	37	23	14	26	21	27	30	18	21	13	28	12	27	24	20	25	29	22	25	35	21	29	32	32	25	37	21	11	29	10	15
hsa-miR-26a-5p	5	22	28	41	153	143	14	72	185	408	391	203	222	65	83	36	113	14	3	11	4	10	114	38	18	14	38	11	69	37	10	55	11	17	11	11	25	199	300	41	11	97	20	75	5	13	30	196	9
hsa-miR-26b-5p	10	10	12	27	68	45	20	60	79	106	138	56	113	57	42	35	75	21	13	14	12	9	50	18	17	73	40	18	54	44	21	38	13	17	31	14	23	51	73	42	11	60	17	46	7	15	18	123	8
hsa-miR-27a-3p	9	4	7	8	6	9	6	7	6	18	24	7	9	5	3	7	14	5	3	9	3	8	13	6	9	3	6	3	6	6	3	14	7	5	8	4	10	6	13	7	9	9	6	10	6	4	6	7	8
hsa-miR-27b-3p	10	6	12	14	49	27	12	24	63	70	43	19	36	18	15	22	18	4	12	5	6	12	38	18	10	6	6	11	37	5	7	49	11	11	9	7	22	46	29	11	7	28	17	24	4	3	7	28	2
hsa-miR-28-3p	4	6	6	15	12	12	7	19	16	9	17	17	9	5	4	6	14	3	8	11	6	13	13	8	6	3	11	8	8	11	13	8	17	9	5	5	7	11	13	14	9	11	5	12	6	6	12	8	4
hsa-miR-28-5p	37	27	36	37	57	27	38	44	59	72	55	42	54	31	18	32	41	15	31	21	18	29	60	35	33	27	28	26	49	30	50	47	32	49	28	27	32	40	66	37	30	37	24	37	18	9	27	41	29
hsa-miR-296-3p	9	10	10	10	9	7	14	15	14	20	12	16	10	12	4	7	11	3	11	8	6	16	8	9	8	10	12	9	9	9	16	11	13	13	12	7	11	11	8	9	10	11	8	7	9	9	10	8	11
hsa-miR-296-5p	4	5	7	9	6	5	9	12	3	9	11	7	6	8	6	9	6	5	9	8	4	5	6	7	10	4	7	7	1	12	15	2	9	9	6	2	8	12	13	7	8	6	4	8	4	2	3	4	6
hsa-miR-297	10	3	9	9	1	8	2	3	14	5	4	3	1	3	3	10	6	3	4	5	5	10	7	4	4	4	7	2	3	3	4	11	7	7	8	10	8	11	5	6	10	3	9	5	6	1	4	1	4
hsa-miR-298	4	6	9	6	8	6	15	14	9	9	9	8	9	5	4	4	8	6	8	7	6	4	8	14	7	4	8	7	7	8	11	5	6	7	5	7	14	8	11	10	9	11	5	11	3	2	2	5	4
hsa-miR-299-3p	5	7	4	7	9	9	10	9	12	19	16	17	8	8	5	10	15	3	8	7	6	12	6	8	9	6	11	3	9	5	11	13	6	6	9	11	9	14	16	13	10	8	7	4	6	5	4	8	6
hsa-miR-299-5p	9	11	12	6	8	8	12	17	6	14	10	8	6	6	2	8	17	3	11	8	4	11	10	10	5	6	7	7	10	6	10	8	8	9	7	7	8	12	15	9	18	7	4	13	9	3	8	5	5
hsa-miR-29a-3p	43	33	30	38	35	29	35	50	50	48	39	33	32	56	27	31	40	23	41	32	15	33	22	25	35	24	23	20	31	18	43	43	22	29	26	23	31	32	39	25	46	30	37	45	17	8	19	25	35
hsa-miR-29b-3p	5	10	11	7	60	39	15	52	49	79	101	64	71	53	17	18	40	4	12	10	9	6	62	30	17	8	16	14	32	16	13	38	4	4	12	2	16	46	68	18	11	31	12	31	6	12	10	46	6
hsa-miR-29c-3p	8	15	16	12	39	22	14	26	45	54	42	26	33	24	13	14	28	6	14	8	8	5	20	11	16	11	27	15	25	10	11	24	8	14	11	5	6	22	29	16	10	24	10	13	8	7	7	25	5
hsa-miR-300	6	3	5	8	7	3	9	6	5	6	8	5	1	1	2	1	1	6	1	7	3	2	3	2	5	3	3	3	3	4	2	9	2	4	6	6	6	10	10	6	3	7	3	2	3	4	6	2	3
hsa-miR-301a-3p	6	6	7	10	18	16	11	18	35	44	30	21	26	11	8	6	14	6	8	12	2	8	19	13	13	4	7	8	10	7	11	24	11	9	11	8	10	19	28	15	5	22	12	14	5	5	4	12	9
hsa-miR-301a-5p	10	8	12	14	14	11	15	16	15	11	10	17	10	8	5	7	12	5	6	8	6	11	9	7	8	7	10	11	2	4	10	9	6	14	14	8	7	12	12	10	16	6	6	10	6	7	8	6	4
hsa-miR-301b-3p	9	15	6	5	9	12	13	11	11	18	14	8	10	7	10	10	8	1	12	6	5	9	18	7	17	15	7	7	12	8	15	15	9	8	8	4	7	15	11	16	12	12	3	7	10	4	6	6	3
hsa-miR-301b-5p	8	8	4	9	12	9	14	13	10	13	8	11	5	8	7	7	8	5	14	7	7	6	9	7	9	4	10	5	13	8	11	11	9	16	7	12	14	11	15	7	13	4	6	6	5	5	4	14	10
hsa-miR-302a-3p	8	4	6	10	6	4	11	14	9	12	13	11	7	10	7	5	6	2	6	5	8	6	11	8	11	5	6	4	4	1	7	7	8	7	13	6	10	12	13	10	12	11	6	6	5	3	4	8	6
hsa-miR-302a-5p	5	8	5	7	10	6	14	10	8	13	12	13	5	12	7	9	13	11	7	7	5	9	6	5	8	5	10	4	10	8	9	7	8	3	9	2	15	8	14	10	12	9	4	5	9	3	9	12	5
hsa-miR-302b-3p	23	11	13	15	14	8	18	29	15	17	27	21	21	14	22	23	26	13	18	13	8	14	17	14	18	22	16	21	15	20	28	21	18	23	23	18	25	17	22	18	24	17	18	30	9	18	19	19	14
hsa-miR-302c-3p	24	22	13	19	18	14	20	22	21	25	13	12	21	20	16	34	15	18	24	11	8	12	15	12	24	15	7	21	8	13	25	25	21	26	25	12	23	14	21	25	22	20	15	24	15	4	12	13	16
hsa-miR-302d-3p	1	1	1	1	1	1	21	1	1	8	7	1	1	1	1	6	1	1	1	1	1	5	1	1	1	1	1	1	1	1	1	1	1	1	1	1	1	1	1	1	1	1	1	1	1	1	1	1	1
hsa-miR-302e	24	16	17	29	23	17	21	17	17	27	23	11	13	26	14	22	22	12	27	18	20	22	22	15	21	17	16	31	12	12	23	34	14	33	18	11	21	20	22	19	24	17	16	33	12	6	13	14	21
hsa-miR-302f	21	15	14	22	20	10	19	15	16	21	18	17	18	23	13	28	18	12	18	16	6	23	17	8	16	22	13	9	9	16	25	22	13	25	11	10	19	27	17	15	12	16	21	18	14	4	14	13	16
hsa-miR-3065-3p	4	5	7	8	4	8	8	4	9	6	3	4	3	11	4	7	10	2	7	6	5	9	7	6	3	10	7	5	7	3	12	10	6	5	5	2	10	11	3	7	8	7	4	10	5	6	7	5	10
hsa-miR-3065-5p	1	1	1	1	5	1	14	11	3	1	8	1	7	1	2	1	1	1	1	1	1	1	1	7	1	1	1	6	1	1	3	1	7	1	1	1	1	1	1	1	1	1	1	1	1	1	1	1	1
hsa-miR-3074-3p	2	5	3	5	9	4	7	10	8	6	6	8	8	7	1	8	11	4	9	10	3	2	3	2	5	6	9	6	8	2	6	10	6	12	6	3	6	7	5	10	8	7	3	6	6	3	3	1	4
hsa-miR-30a-3p	10	11	7	6	11	5	8	7	16	13	7	7	7	5	3	6	8	6	10	7	7	13	6	7	14	12	5	7	6	6	6	5	11	7	8	11	11	12	9	12	11	11	5	7	7	2	2	7	9
hsa-miR-30a-5p	9	10	13	9	14	26	8	17	9	8	11	12	7	5	6	7	13	2	9	8	10	7	11	6	6	15	8	6	8	7	12	10	6	8	5	8	14	12	13	7	9	11	7	8	5	5	5	6	4
hsa-miR-30b-5p	37	34	25	27	46	23	37	43	23	52	53	44	43	47	28	43	33	18	29	12	15	25	36	18	27	21	22	21	31	22	30	32	23	38	17	26	33	60	37	35	26	21	38	36	27	5	15	29	28
hsa-miR-30c-5p	26	16	16	24	16	13	31	16	12	22	21	20	20	19	18	22	24	13	24	15	6	26	27	15	17	13	17	15	7	5	28	29	13	22	13	15	13	22	16	12	22	12	19	18	13	1	17	10	12
hsa-miR-30d-5p	13	12	20	11	28	34	30	46	39	28	33	31	33	26	15	29	30	10	12	9	7	10	29	11	16	24	19	6	35	19	15	22	15	22	15	12	20	28	23	18	8	30	14	29	10	9	10	18	2
hsa-miR-30e-3p	13	9	5	10	13	7	7	12	13	13	12	14	11	4	5	6	9	4	9	8	6	9	16	9	6	5	5	10	8	3	7	12	9	7	7	9	9	12	14	14	11	9	4	11	10	4	10	5	7
hsa-miR-30e-5p	9	14	12	13	24	29	22	34	22	17	38	24	28	29	14	41	36	5	12	10	8	8	12	6	12	11	12	11	9	16	7	9	9	10	16	18	27	14	28	18	14	20	7	14	6	17	7	16	8
hsa-miR-31-5p	10	2	7	11	4	3	14	9	10	10	10	13	3	5	6	1	18	3	7	10	4	11	8	9	8	4	7	7	12	7	4	9	7	6	9	9	8	9	9	9	7	8	6	4	2	1	8	1	2
hsa-miR-3127-5p	4	9	7	8	6	5	12	13	8	7	4	6	1	6	1	8	10	3	6	3	6	7	3	8	5	6	1	7	5	9	10	4	5	9	6	4	8	8	10	11	4	8	8	6	3	1	7	7	5
hsa-miR-3130-3p	10	7	6	6	5	4	10	6	7	14	3	3	6	6	7	3	6	3	8	6	3	7	9	8	7	7	5	7	1	8	8	14	5	7	11	8	9	9	8	6	15	10	6	4	6	3	8	3	9
hsa-miR-3131	16	3	8	4	9	6	12	7	10	14	9	9	16	11	12	13	16	7	12	5	2	6	9	5	18	8	12	3	2	5	10	8	9	14	11	8	13	7	12	4	7	6	8	5	4	5	10	4	5
hsa-miR-3136-5p	10	8	13	7	10	2	21	24	22	23	15	17	6	14	12	9	10	10	14	18	14	10	15	18	7	9	17	4	10	12	16	10	14	10	10	12	22	27	14	13	12	8	7	15	7	3	7	6	6
hsa-miR-3140-3p	4	4	4	3	4	2	5	7	2	4	5	4	4	4	1	1	7	3	5	4	1	7	6	7	4	5	3	3	2	3	2	4	1	3	7	3	5	8	5	4	4	3	1	2	2	2	2	1	1
hsa-miR-3140-5p	2	3	3	1	5	3	7	4	4	4	6	6	6	2	3	4	3	1	2	1	2	8	2	5	4	8	1	6	2	2	9	5	9	7	7	3	11	6	4	8	7	5	4	4	2	3	3	4	2
hsa-miR-3144-3p	1	1	1	1	1	1	19	4	5	6	9	23	7	4	1	7	1	1	1	4	1	1	3	1	1	1	1	1	1	1	1	1	1	13	5	1	1	1	1	1	1	1	7	9	1	1	1	1	1
hsa-miR-3144-5p	39	22	18	16	25	17	25	30	19	25	21	17	17	32	16	24	22	12	29	13	12	28	19	6	17	16	19	15	14	13	29	11	23	24	15	14	24	28	16	19	23	19	23	14	15	5	13	10	27
hsa-miR-3147	5	8	6	3	11	10	3	20	14	9	10	12	4	16	5	5	13	12	9	6	5	10	11	11	5	5	12	9	6	4	9	15	9	9	7	10	12	10	9	10	14	10	5	7	10	2	7	5	3
hsa-miR-3150b-3p	10	3	5	8	6	6	15	15	7	13	10	15	6	9	8	12	4	6	3	6	2	8	7	4	5	8	8	8	5	4	8	13	6	9	7	7	9	8	12	11	10	12	6	10	4	3	10	1	9
hsa-miR-3151-5p	14	3	5	10	3	7	13	7	10	8	7	13	5	10	9	5	17	7	4	3	2	11	6	7	6	3	13	5	4	3	7	11	9	13	9	7	9	11	8	13	12	9	8	9	5	1	7	4	5
hsa-miR-3158-3p	15	12	11	14	13	7	13	15	15	11	11	8	13	17	8	12	18	3	16	8	4	4	12	6	12	5	11	12	5	6	18	13	10	13	4	8	12	9	9	9	12	11	12	14	5	5	10	8	12
hsa-miR-3161	9	5	8	6	8	7	17	14	6	13	11	16	4	12	8	8	8	6	15	12	5	8	7	8	10	7	8	8	8	10	10	7	8	2	15	3	14	9	12	8	13	9	2	5	6	3	3	11	5
hsa-miR-3164	2	5	4	3	12	7	9	15	9	10	13	8	5	16	6	2	9	4	6	9	1	13	8	6	7	4	6	5	9	5	9	10	7	5	6	10	5	7	10	6	9	14	10	5	4	4	6	7	4
hsa-miR-3168	4	5	7	8	10	5	7	11	7	8	14	5	10	8	3	10	9	12	10	7	5	12	14	7	6	8	5	12	6	2	7	16	12	3	7	5	6	13	9	5	5	7	5	6	8	4	4	6	7
hsa-miR-3179	8	2	6	5	6	3	10	8	7	5	6	16	9	9	7	6	6	4	4	6	2	7	8	6	5	3	4	8	7	6	7	5	12	7	9	9	6	9	9	8	8	9	2	2	7	6	4	7	4
hsa-miR-3180	29	17	17	22	22	11	32	22	14	17	15	15	23	21	14	22	27	19	21	12	11	18	13	10	24	18	21	10	12	21	26	24	27	24	12	15	29	24	19	21	16	13	21	15	21	4	18	11	24
hsa-miR-3180-3p	22	23	13	20	14	11	38	27	12	25	24	15	13	18	17	11	18	15	25	11	9	20	19	13	22	22	19	13	12	14	35	28	17	27	28	18	24	20	24	16	24	17	20	24	13	2	22	13	24
hsa-miR-3180-5p	4	2	4	4	7	7	9	8	4	12	9	8	6	4	10	8	6	1	8	6	1	4	14	3	8	7	5	9	3	6	10	5	5	7	9	6	8	9	8	6	9	9	3	5	3	1	6	4	7
hsa-miR-3182	33	13	18	18	24	13	16	23	16	19	17	12	17	24	12	21	17	15	11	12	6	13	6	4	16	5	10	9	12	13	18	16	9	32	22	10	31	16	10	19	16	15	21	21	8	1	13	7	19
hsa-miR-3185	8	7	9	6	4	9	6	9	11	10	9	7	7	4	7	7	6	5	6	5	3	12	9	5	5	7	5	4	5	4	10	9	8	10	9	6	11	8	9	7	16	6	5	6	2	7	7	5	5
hsa-miR-3190-3p	7	4	4	2	3	7	6	6	3	5	8	6	3	5	6	9	3	1	3	8	5	9	6	2	6	1	4	4	6	5	4	5	5	3	3	3	8	4	3	8	4	7	7	2	3	2	4	5	5
hsa-miR-3192-5p	5	6	4	3	3	2	9	6	5	12	11	9	7	8	7	6	2	4	8	11	9	7	7	5	12	5	6	7	5	7	7	7	4	8	8	6	7	9	4	8	8	4	2	5	1	2	3	4	5
hsa-miR-3195	2	6	4	5	5	2	4	6	5	5	9	4	3	8	2	2	8	1	8	2	2	4	7	5	5	1	5	7	6	1	3	2	2	8	5	5	4	4	5	5	3	4	4	8	5	1	5	5	1
hsa-miR-3196	6	3	3	4	2	2	8	8	9	9	8	4	4	4	3	4	8	1	7	6	6	5	6	9	8	5	12	3	3	4	6	4	8	2	4	5	4	12	8	6	6	5	2	5	1	1	3	3	4
hsa-miR-32-5p	19	14	12	9	46	26	21	28	55	60	61	38	47	30	14	17	34	10	10	5	7	15	40	16	13	11	15	13	37	20	18	31	22	13	20	13	17	39	31	23	9	38	16	30	6	9	10	32	8
hsa-miR-3202	3	5	7	3	4	5	10	9	4	11	11	6	4	9	7	10	14	5	6	10	3	8	12	7	7	6	5	5	9	6	7	13	5	9	8	3	5	15	6	7	8	10	6	5	5	3	3	6	6
hsa-miR-320a	20	12	20	30	21	9	13	31	24	24	22	19	16	18	18	31	23	12	18	22	9	17	15	11	16	9	23	20	14	11	22	16	20	27	16	19	19	16	17	24	15	22	20	26	20	7	19	13	16
hsa-miR-320b	4	4	3	3	5	8	14	11	11	8	5	11	4	5	6	10	5	5	5	6	4	7	13	10	8	6	7	7	4	5	6	9	9	5	8	1	10	4	10	9	8	6	7	4	4	3	4	6	1
hsa-miR-320c	4	2	5	12	8	6	8	13	7	12	20	3	5	6	8	12	9	4	6	9	7	4	6	7	10	11	8	6	2	6	8	6	9	7	12	8	14	8	13	12	6	7	7	12	2	7	4	7	5
hsa-miR-320d	3	3	3	3	13	1	10	5	5	14	13	8	3	7	2	6	7	4	3	12	4	3	9	3	6	4	6	5	4	7	8	4	6	9	9	7	8	7	11	5	8	9	4	8	4	2	5	2	4
hsa-miR-320e	21	12	28	48	35	47	37	24	24	25	37	51	28	36	35	133	69	12	21	20	15	24	30	9	29	31	27	11	47	24	20	19	34	25	17	19	49	20	30	35	17	48	15	26	21	18	22	43	12
hsa-miR-323a-3p	9	11	16	10	13	8	10	12	24	41	24	15	15	9	9	10	16	8	14	3	9	13	17	14	5	6	6	6	10	7	16	16	14	10	7	6	18	12	16	12	11	18	10	10	7	5	11	5	9
hsa-miR-323a-5p	7	4	7	3	4	3	4	5	4	1	2	6	5	3	2	4	2	6	3	2	3	6	7	3	4	3	8	5	2	6	3	8	5	6	7	3	10	5	6	6	7	7	5	6	6	1	4	6	2
hsa-miR-323b-3p	7	17	12	12	12	6	16	17	14	15	20	15	9	10	13	12	15	11	15	9	11	15	12	19	16	11	11	10	10	12	15	11	17	15	14	7	19	26	15	25	16	10	6	13	10	3	10	10	5
hsa-miR-323b-5p	8	7	1	4	11	8	8	5	4	7	11	6	6	7	1	7	7	5	3	7	3	6	11	10	3	4	10	3	5	5	8	3	13	3	9	5	8	10	6	5	6	5	7	7	4	2	1	2	3
hsa-miR-324-3p	14	9	11	8	14	8	14	18	15	11	12	16	11	10	6	9	15	4	7	12	6	13	10	15	8	9	14	10	8	9	14	8	11	17	13	12	6	14	20	16	13	8	5	10	11	2	5	12	10
hsa-miR-324-5p	16	14	9	20	22	10	13	16	24	32	22	22	11	15	1	20	15	5	11	13	5	11	20	12	17	11	17	7	12	10	12	23	8	13	13	4	20	22	17	7	19	11	14	18	8	2	10	13	9
hsa-miR-325	36	19	14	32	37	14	31	31	24	24	29	23	22	23	17	29	40	15	25	19	11	24	25	23	37	22	17	17	19	11	29	33	24	23	21	15	24	25	25	29	24	29	28	28	29	5	19	15	16
hsa-miR-326	13	10	4	10	12	8	10	17	11	5	10	9	3	5	8	5	4	2	11	5	6	8	10	5	6	5	9	6	8	6	6	10	6	5	10	7	9	11	7	10	14	6	4	8	4	1	8	3	2
hsa-miR-328-3p	5	6	4	4	6	4	5	10	16	7	15	9	8	7	5	7	8	6	11	6	7	6	12	11	9	5	6	6	8	4	10	10	8	7	8	6	8	11	5	5	9	9	1	8	6	4	6	4	2
hsa-miR-328-5p	1	7	2	5	4	6	9	8	6	4	6	4	4	8	2	3	3	2	7	5	3	5	6	1	4	2	2	2	4	2	2	5	4	5	3	8	5	9	6	6	7	5	2	6	2	2	4	1	6
hsa-miR-329-3p	7	6	9	2	5	4	10	6	9	9	8	7	6	6	6	7	11	4	11	14	9	4	3	7	5	6	6	4	6	5	9	6	9	12	12	5	13	7	12	9	8	4	3	4	2	5	1	5	5
hsa-miR-329-5p	12	4	3	15	14	5	11	12	7	20	8	6	6	11	6	6	7	4	15	13	4	11	10	9	13	2	11	6	2	10	13	10	2	5	8	8	8	7	11	3	11	5	10	5	6	1	6	8	13
hsa-miR-330-3p	11	7	10	8	6	6	12	10	11	10	16	5	8	9	6	12	9	6	7	10	5	9	10	9	7	10	9	7	8	7	7	10	8	5	15	11	12	10	6	10	12	8	7	5	5	4	9	9	8
hsa-miR-330-5p	8	6	8	6	8	3	9	12	8	9	10	6	6	6	16	10	14	5	6	3	5	5	6	6	8	4	7	5	5	5	9	15	6	11	9	9	10	8	5	8	5	9	2	5	6	2	8	4	4
hsa-miR-331-3p	6	5	8	8	9	11	11	8	9	17	9	9	18	13	5	6	5	1	6	6	6	5	15	7	10	8	11	5	12	5	7	14	9	9	12	10	9	13	8	8	7	10	7	11	4	1	8	4	7
hsa-miR-331-5p	3	8	4	3	2	2	6	4	9	4	9	8	4	5	7	6	8	2	8	4	5	9	10	6	1	3	1	7	4	4	6	8	7	4	4	7	5	6	5	5	7	8	3	6	1	1	4	5	4
hsa-miR-335-5p	10	13	8	5	16	12	11	11	17	26	26	11	9	13	7	11	21	5	11	5	8	11	19	7	6	7	11	10	15	3	11	22	13	9	13	12	9	12	16	14	14	12	8	4	7	6	6	12	5
hsa-miR-337-3p	14	9	13	13	11	11	13	9	15	16	14	20	15	11	4	12	9	8	14	6	8	7	9	10	12	7	8	16	16	7	15	14	16	7	19	12	13	12	19	12	12	8	10	10	3	5	5	7	6
hsa-miR-337-5p	9	9	11	13	14	8	15	19	26	33	25	29	20	10	9	15	19	3	9	10	2	12	12	21	6	9	7	10	14	6	15	24	10	7	13	10	8	11	25	8	10	17	10	8	10	2	8	5	3
hsa-miR-338-5p	8	8	5	7	12	9	9	6	10	9	8	8	6	8	3	7	14	10	5	3	4	7	9	7	9	3	6	7	5	4	8	5	7	9	10	5	11	6	10	14	13	7	8	10	4	3	7	5	7
hsa-miR-339-3p	25	11	22	17	21	9	24	21	18	27	13	11	13	17	14	13	21	15	17	21	8	13	12	15	17	15	16	15	11	12	25	26	15	24	17	9	16	21	9	15	22	18	22	28	10	2	16	6	19
hsa-miR-339-5p	22	22	13	14	19	10	27	17	18	24	13	11	13	17	14	19	21	12	23	15	5	17	17	6	21	14	11	14	9	10	20	14	12	17	14	17	17	24	11	20	26	21	14	18	20	3	26	10	12
hsa-miR-33a-5p	241	347	371	156	414	84	174	88	68	64	89	47	39	41	21	43	41	21	247	260	93	160	265	88	372	306	182	178	270	239	403	260	322	298	219	169	380	89	214	192	228	330	389	712	142	146	158	143	32
hsa-miR-33b-5p	7	7	9	13	8	6	15	14	6	12	14	5	6	8	8	8	8	4	9	11	4	10	13	8	13	5	10	5	3	6	14	6	9	9	9	4	11	14	13	10	8	1	6	6	8	9	8	6	4
hsa-miR-340-5p	35	25	35	33	71	55	34	47	71	76	74	47	82	64	35	31	58	18	30	25	20	20	63	24	36	13	20	21	77	25	33	49	25	25	20	18	45	46	46	26	27	37	34	41	28	9	23	61	26
hsa-miR-342-3p	7	8	11	15	37	20	31	44	41	44	46	26	27	37	20	12	50	7	17	22	10	16	32	17	27	28	16	13	41	20	24	28	18	26	15	22	22	35	40	31	18	26	14	24	8	18	19	28	6
hsa-miR-342-5p	4	4	2	5	6	3	11	14	8	17	10	7	9	8	10	2	14	9	9	8	4	6	11	4	16	7	9	4	8	7	14	13	5	6	7	7	10	8	9	11	11	8	5	6	4	1	9	2	3
hsa-miR-345-3p	4	3	7	3	4	3	15	19	18	15	17	17	6	6	5	18	20	10	12	11	9	13	8	7	13	12	4	9	7	10	15	10	14	13	14	7	12	14	11	12	12	11	4	6	2	2	5	3	5
hsa-miR-345-5p	6	5	4	9	12	7	9	16	9	15	12	16	11	6	8	7	10	2	4	4	5	7	16	9	7	4	9	8	5	3	5	6	9	10	10	10	9	9	8	13	12	4	5	12	3	2	9	5	4
hsa-miR-346	7	13	8	8	10	13	10	11	16	15	10	7	4	8	5	10	17	1	9	8	2	13	11	12	9	10	10	4	14	2	9	13	6	9	9	15	8	7	13	9	10	11	4	6	3	4	8	5	5
hsa-miR-34a-5p	10	11	10	8	10	7	11	18	15	13	13	8	10	9	6	9	13	3	15	11	8	8	5	8	20	3	8	8	10	13	9	9	5	13	10	8	14	8	12	10	16	13	6	17	5	2	14	3	5
hsa-miR-34b-3p	29	18	16	27	22	10	32	15	16	20	19	17	25	26	15	27	25	11	19	18	10	14	18	9	15	17	20	11	9	8	23	23	16	32	15	9	30	18	13	20	28	14	18	20	12	5	15	11	16
hsa-miR-34c-3p	29	25	15	22	19	11	41	40	31	47	31	26	25	32	18	26	28	13	31	27	17	27	19	29	23	29	19	20	19	18	41	42	11	26	24	10	30	21	30	26	22	17	22	28	14	1	9	20	26
hsa-miR-34c-5p	4	5	5	5	8	6	6	9	7	9	13	9	2	7	4	13	4	4	6	3	6	3	12	11	10	6	3	4	8	2	5	10	7	7	12	11	7	12	9	10	10	9	3	8	2	4	4	4	2
hsa-miR-3605-3p	9	5	9	5	3	3	5	7	4	6	7	3	5	5	1	3	12	1	8	6	1	5	12	2	3	4	7	9	2	6	5	5	8	7	4	9	6	7	6	8	8	9	2	6	3	3	7	4	6
hsa-miR-3605-5p	5	2	4	3	2	6	6	6	10	9	10	7	5	4	1	4	3	5	5	4	6	7	5	6	4	2	3	2	8	1	5	12	5	10	6	7	3	6	5	5	4	9	4	4	3	1	2	3	1
hsa-miR-361-3p	6	10	6	5	9	6	8	4	10	12	7	8	7	5	4	6	12	3	7	3	6	5	9	5	2	6	5	4	4	7	6	7	4	6	4	7	2	6	9	6	5	5	2	7	1	2	6	5	8
hsa-miR-361-5p	6	6	15	15	23	17	18	22	35	43	33	18	27	37	12	13	16	6	11	10	7	7	21	17	16	10	10	12	40	4	10	31	11	8	8	6	12	26	30	11	9	20	12	24	4	2	9	18	3
hsa-miR-3613-3p	5	5	9	5	7	7	10	11	17	14	12	6	6	13	6	11	9	4	7	8	8	8	9	8	13	8	9	5	4	8	7	9	9	17	10	8	11	9	16	7	10	5	6	11	4	4	9	9	6
hsa-miR-3613-5p	8	10	5	7	10	5	6	12	5	9	17	14	11	7	6	11	11	6	11	13	6	13	12	7	11	8	5	11	10	9	15	19	8	7	11	8	6	14	12	6	14	11	3	9	5	3	8	4	5
hsa-miR-3614-3p	5	3	5	11	3	3	12	6	3	2	10	7	3	5	3	9	7	3	8	7	1	5	6	10	7	4	5	7	3	4	7	8	6	5	7	5	8	8	3	10	7	8	2	3	6	2	8	2	3
hsa-miR-3614-5p	9	8	6	9	10	12	5	12	11	9	10	8	7	5	5	7	8	7	9	11	3	9	6	8	9	4	6	6	13	8	10	9	6	8	11	12	10	7	6	6	11	8	5	9	5	2	4	6	6
hsa-miR-3615	6	4	12	7	6	5	11	9	11	8	15	8	10	8	4	8	4	14	5	9	6	7	6	8	10	7	7	10	7	7	5	6	12	9	8	8	9	9	10	7	9	11	6	8	4	1	7	3	6
hsa-miR-362-3p	5	2	6	5	11	4	8	14	7	6	3	12	4	9	8	6	13	1	7	2	6	7	6	2	8	3	5	6	5	5	11	11	7	6	7	9	15	9	5	9	5	10	8	9	1	4	7	2	4
hsa-miR-362-5p	7	3	7	7	4	5	8	10	4	10	15	11	7	4	3	5	6	1	12	4	2	11	9	4	10	6	12	5	8	5	7	10	6	13	5	5	10	11	13	8	4	12	9	16	5	3	7	8	11
hsa-miR-363-3p	9	6	8	6	15	13	46	52	36	69	77	46	30	35	12	40	53	24	28	29	15	34	35	26	47	35	21	43	55	49	53	48	50	31	61	49	30	48	53	70	38	38	9	12	4	5	10	16	7
hsa-miR-363-5p	9	7	5	9	12	5	12	6	7	5	15	10	4	4	2	6	9	9	14	5	8	9	5	7	4	2	8	7	6	8	7	14	9	9	9	4	16	11	7	9	11	16	6	4	3	2	5	4	5
hsa-miR-365a-3p+hsa-miR-365b-3p	5	10	11	8	13	9	12	10	11	11	14	13	16	12	4	10	10	6	11	8	6	10	14	8	12	10	10	7	9	9	12	10	9	12	11	13	16	11	13	10	15	13	1	9	6	9	7	3	6
hsa-miR-365b-5p	8	7	2	8	10	8	13	13	11	13	8	5	6	9	5	8	9	5	8	8	5	7	17	12	8	4	7	11	7	6	4	7	8	2	7	7	5	6	6	9	4	8	6	11	2	5	11	5	1
hsa-miR-367-3p	9	5	6	6	10	5	16	11	8	10	15	11	7	13	2	9	4	7	11	12	4	8	9	4	5	2	9	2	8	7	8	5	8	11	7	5	6	8	8	11	12	4	7	8	5	3	5	5	7
hsa-miR-369-3p	8	10	6	6	5	8	19	11	12	13	19	13	7	6	7	7	9	9	10	6	8	10	9	14	10	4	12	8	9	7	12	17	12	16	6	5	16	13	7	19	10	11	7	8	7	12	6	7	6
hsa-miR-369-5p	4	5	4	3	8	3	8	6	6	9	10	6	2	6	1	6	5	3	5	6	4	13	6	6	5	6	5	1	7	1	7	6	4	10	7	3	8	5	14	16	8	6	8	5	10	2	2	5	7
hsa-miR-3690	6	7	2	11	9	9	9	13	6	8	13	6	7	2	4	4	8	3	8	5	3	11	10	7	5	14	6	10	4	8	7	12	6	10	6	5	10	8	12	12	10	4	6	8	7	6	7	2	3
hsa-miR-370-3p	8	10	4	10	4	9	14	10	10	19	18	10	11	9	3	10	20	7	10	7	3	9	12	12	9	4	5	10	8	10	11	11	14	5	13	8	8	10	13	12	10	15	9	4	4	2	6	2	9
hsa-miR-370-5p	11	6	5	5	7	4	15	10	5	9	11	10	9	6	5	2	11	3	6	8	8	8	6	12	9	4	8	10	9	5	10	11	6	10	12	5	8	8	7	8	9	8	9	8	2	4	5	4	8
hsa-miR-371a-5p	32	29	20	29	35	15	46	34	21	28	24	19	30	29	26	37	27	18	36	34	17	14	22	19	40	18	20	25	15	13	53	31	13	25	19	18	21	32	23	29	22	25	31	34	18	6	23	14	24
hsa-miR-371b-5p	14	12	16	16	21	6	15	15	17	9	17	17	15	23	9	17	12	12	12	7	7	14	16	10	20	16	12	12	8	7	23	18	10	18	11	11	14	13	13	18	12	11	15	15	6	5	10	11	8
hsa-miR-372-3p	26	13	14	24	14	7	22	22	14	22	20	17	11	26	13	18	23	18	17	7	6	10	9	13	17	20	14	14	20	9	30	19	20	18	19	5	21	22	11	25	21	17	14	17	6	6	16	11	17
hsa-miR-373-3p	20	12	15	17	19	20	27	15	19	22	21	17	11	23	10	21	14	7	20	14	8	18	17	17	13	14	12	7	14	8	22	20	15	16	12	9	12	16	14	14	23	19	29	24	17	2	10	7	21
hsa-miR-374a-3p	38	14	14	20	15	7	25	10	11	25	22	11	15	16	7	14	20	4	22	13	8	11	7	9	14	5	6	19	5	6	20	16	6	16	19	11	18	10	18	20	18	10	15	25	15	2	12	3	13
hsa-miR-374a-5p	35	40	34	28	123	76	37	91	150	138	203	96	205	72	67	39	93	17	17	30	12	22	160	47	31	28	24	29	87	47	27	74	26	31	26	13	39	99	116	62	30	108	51	102	13	12	26	85	17
hsa-miR-374b-5p	6	6	16	2	24	19	13	19	28	27	34	13	30	18	14	13	18	8	13	6	6	8	22	15	11	12	11	7	23	8	6	16	9	12	7	11	5	23	26	17	11	25	9	15	5	6	7	13	7
hsa-miR-374c-5p	6	3	12	10	8	4	8	15	11	9	14	8	8	9	4	13	6	8	9	10	4	13	14	10	7	8	5	9	11	9	11	7	12	13	5	5	7	10	10	7	21	6	6	9	4	3	7	5	12
hsa-miR-375	10	9	2	5	7	5	13	14	7	8	9	5	7	8	2	6	8	2	14	8	8	5	10	9	7	8	7	6	4	6	5	10	12	12	9	6	4	15	7	9	8	10	3	1	6	8	1	3	7
hsa-miR-376a-2-5p	20	16	16	16	13	10	14	10	14	15	17	15	15	15	8	17	13	12	16	14	5	9	13	8	14	8	12	13	14	10	19	16	5	15	7	5	12	19	16	9	16	7	17	22	7	1	5	6	16
hsa-miR-376a-3p	17	12	21	29	25	23	21	33	57	84	86	40	38	22	20	18	19	13	12	9	18	16	37	24	26	22	16	14	39	20	17	50	13	15	28	8	31	22	38	24	26	40	28	18	11	9	11	22	17
hsa-miR-376b-3p	3	4	4	7	5	3	7	8	6	6	15	7	7	12	3	5	10	4	4	3	7	9	10	5	10	4	7	5	4	5	8	6	6	11	6	4	9	5	8	6	8	3	4	4	8	2	2	2	4
hsa-miR-376c-3p	9	5	13	13	7	9	14	19	34	31	38	13	19	5	2	9	16	8	11	10	3	8	17	11	13	5	5	9	14	9	10	26	6	7	7	9	10	11	19	8	9	22	17	6	5	3	10	8	6
hsa-miR-376c-5p	9	5	4	4	3	1	6	6	6	11	10	6	5	5	2	7	5	1	5	3	2	4	7	7	6	2	1	9	3	9	7	2	6	9	6	11	10	6	5	7	12	8	4	7	4	7	5	1	3
hsa-miR-377-3p	8	5	7	8	10	4	12	6	18	31	12	18	12	8	4	10	14	6	7	8	4	4	16	8	13	6	11	13	19	5	12	13	5	9	9	9	9	11	12	10	13	16	10	9	15	6	14	5	6
hsa-miR-378b	5	8	9	10	7	4	10	12	11	14	11	6	11	11	9	13	8	6	7	8	3	6	9	3	16	6	4	5	8	4	7	11	11	10	7	7	13	13	10	10	14	9	9	8	8	1	9	5	6
hsa-miR-378c	4	7	5	8	4	7	7	7	14	13	12	3	13	11	7	4	10	8	9	6	5	6	12	5	6	4	8	7	5	6	13	8	8	6	10	3	5	9	6	8	12	12	8	12	5	1	4	3	13
hsa-miR-378d	10	8	8	8	11	5	15	11	16	7	15	11	7	8	4	6	13	8	9	12	3	10	8	5	15	8	11	7	6	7	16	11	15	13	10	6	13	8	5	8	10	5	5	9	12	3	9	4	4
hsa-miR-378e	1	1	1	1	1	1	1	1	1	1	1	1	1	1	1	1	1	1	1	1	1	1	1	1	1	1	1	1	1	1	1	1	1	1	1	1	1	1	1	1	1	1	1	1	1	1	1	1	1
hsa-miR-378f	12	6	10	10	15	12	14	9	11	14	7	13	13	8	7	8	16	8	13	7	6	9	6	10	7	6	13	5	11	9	11	12	5	12	17	7	13	10	11	19	16	15	5	5	6	5	7	5	11
hsa-miR-378g	10	5	11	12	6	11	7	8	12	13	11	11	10	6	7	8	14	7	12	10	10	9	5	14	7	11	3	11	10	8	10	13	11	7	11	7	7	10	7	9	10	11	6	15	5	7	6	11	5
hsa-miR-378h	5	5	5	7	6	5	16	7	2	8	3	10	7	3	4	8	9	3	6	9	2	3	3	7	4	10	9	7	3	3	4	4	6	4	5	3	7	7	7	6	5	6	2	9	5	4	8	9	2
hsa-miR-378i	11	10	8	22	12	17	19	18	11	10	24	12	9	8	10	10	15	12	11	11	6	12	19	13	10	10	15	5	13	12	12	16	5	11	10	13	20	22	13	8	17	16	16	14	11	5	20	6	6
hsa-miR-379-5p	27	16	19	20	22	12	18	13	22	43	35	28	25	22	15	26	15	10	19	18	7	22	31	20	15	15	16	10	11	16	32	26	17	14	17	14	24	26	26	23	20	16	19	25	11	3	22	20	21
hsa-miR-380-3p	15	11	13	18	7	10	17	9	11	24	19	12	19	24	14	12	22	9	17	13	12	18	15	10	14	7	6	8	10	13	28	14	14	16	15	12	22	16	12	10	10	6	20	26	8	2	5	10	12
hsa-miR-381-3p	20	14	15	15	18	5	18	13	20	26	21	16	17	18	17	14	13	6	27	14	7	15	13	7	19	10	14	9	15	12	19	17	14	21	22	15	20	20	22	15	22	16	14	25	11	6	10	14	17
hsa-miR-381-5p	4	3	6	7	4	4	8	10	7	14	13	13	4	6	8	5	8	5	7	7	5	12	6	7	8	8	10	6	7	6	5	7	5	8	4	8	9	13	9	10	6	10	5	5	3	3	6	5	1
hsa-miR-382-3p	2	5	8	6	9	5	10	9	5	12	12	3	7	7	10	5	15	4	7	3	3	9	6	2	3	5	10	4	5	9	11	7	7	6	6	6	7	2	8	12	7	3	5	11	5	2	4	4	5
hsa-miR-382-5p	23	15	21	19	15	13	24	22	32	53	51	28	22	22	23	23	23	7	17	14	11	13	22	20	21	14	18	25	24	12	27	43	16	19	18	20	22	22	32	24	22	36	30	18	16	3	25	24	21
hsa-miR-383-5p	5	4	7	3	3	1	6	5	12	6	12	7	9	3	8	7	12	3	6	9	6	9	5	5	9	10	6	4	9	5	10	10	6	8	4	3	6	9	3	9	7	8	4	9	2	4	6	7	5
hsa-miR-384	3	4	6	4	7	6	13	14	7	13	9	3	7	6	7	8	7	4	8	8	7	6	6	12	9	4	5	8	5	7	13	8	6	8	11	10	3	7	6	9	7	9	6	6	4	2	7	4	7
hsa-miR-3916	4	9	2	11	6	7	12	11	5	7	6	5	8	4	2	2	5	3	12	8	5	7	10	11	7	5	4	5	6	2	4	5	6	8	5	6	7	10	10	7	8	10	9	7	4	2	4	3	1
hsa-miR-3918	6	1	4	14	5	7	10	13	9	11	9	9	2	6	10	6	7	8	6	7	4	4	9	9	7	4	5	5	4	8	12	3	3	8	5	6	4	4	9	9	2	7	2	7	4	2	6	5	5
hsa-miR-3928-3p	25	19	11	23	22	5	33	23	17	21	23	13	15	24	16	23	22	15	15	16	6	16	16	18	15	10	17	13	18	6	28	25	12	26	16	14	18	19	12	27	26	22	21	30	6	3	11	14	23
hsa-miR-3934-5p	28	20	13	25	26	14	26	27	15	19	21	15	22	20	17	15	22	11	17	13	7	13	11	13	19	17	21	10	13	23	26	20	14	27	20	12	26	20	19	20	17	11	20	22	16	1	15	15	24
hsa-miR-409-3p	6	4	6	6	3	4	12	17	29	30	35	10	15	12	4	7	3	6	10	5	6	4	7	10	6	3	5	1	5	5	6	15	4	8	5	7	6	7	16	6	8	12	9	7	3	5	5	5	3
hsa-miR-409-5p	6	2	9	9	6	1	11	11	5	4	7	2	10	1	4	6	5	3	10	5	2	3	9	11	4	9	2	3	6	2	10	7	3	3	8	5	5	6	12	6	6	8	4	5	6	6	5	3	2
hsa-miR-410-3p	3	6	3	6	11	4	8	11	7	11	13	9	7	11	2	6	8	2	5	8	5	8	8	7	4	3	6	7	5	6	9	11	6	9	8	9	9	10	14	7	8	11	6	7	8	5	3	5	7
hsa-miR-411-5p	11	9	12	11	12	12	9	14	12	16	17	14	9	15	7	7	8	3	9	8	8	6	14	7	11	6	18	9	8	6	11	16	9	7	12	10	12	11	6	12	15	15	9	5	8	8	9	6	8
hsa-miR-412-3p	7	7	9	15	12	4	14	17	11	9	18	7	2	7	3	10	17	5	13	7	7	15	10	11	8	6	10	5	9	2	10	12	12	8	15	10	7	10	8	13	11	15	13	9	5	4	6	5	8
hsa-miR-421	8	8	10	5	11	11	8	10	13	14	15	5	11	14	5	7	12	8	9	11	5	8	7	7	2	4	11	8	12	7	5	13	8	11	13	4	7	11	16	6	14	11	6	4	1	2	12	4	10
hsa-miR-422a	1	1	1	1	1	1	1	1	1	1	1	1	1	1	1	1	1	1	1	1	1	1	1	1	1	1	1	1	1	1	1	1	1	1	1	1	1	1	1	1	1	1	1	1	1	1	1	1	1
hsa-miR-423-3p	39	26	26	26	42	37	44	48	47	67	31	35	35	45	25	51	46	16	38	26	15	24	41	23	28	20	16	20	31	31	60	44	26	30	39	26	36	51	32	36	41	35	39	57	20	4	30	26	37
hsa-miR-423-5p	25	18	24	29	62	53	25	33	78	107	63	45	42	74	28	36	46	13	23	16	12	17	32	17	28	30	28	17	55	28	26	59	27	32	23	15	29	38	61	39	25	35	38	30	17	11	17	58	32
hsa-miR-424-5p	38	25	26	35	25	12	34	32	26	23	31	23	31	33	18	27	29	10	34	24	10	27	26	12	18	25	16	17	24	27	40	25	15	22	26	18	31	26	30	31	23	19	28	31	16	5	22	20	19
hsa-miR-425-5p	5	6	4	6	16	6	9	13	28	16	23	15	13	15	8	7	12	2	8	6	3	5	16	11	9	3	6	9	24	7	9	17	8	3	8	4	13	14	11	8	9	14	4	16	5	2	3	15	3
hsa-miR-4284	3	2	3	6	11	2	4	5	6	9	6	8	11	4	9	6	10	4	9	4	5	4	7	4	10	3	1	7	4	6	6	11	11	8	11	8	6	10	12	9	5	9	2	10	4	5	8	3	5
hsa-miR-4286	13	4	4	9	7	5	18	10	10	17	12	12	9	10	9	13	11	9	8	11	6	10	11	7	15	10	10	8	9	10	11	9	6	5	13	8	9	11	9	7	8	8	5	14	5	5	6	5	5
hsa-miR-429	5	5	7	8	8	8	10	13	13	9	9	9	6	9	6	9	7	7	8	4	8	6	7	6	10	8	8	4	8	8	13	13	11	11	10	11	9	7	13	6	12	4	10	8	5	2	7	7	2
hsa-miR-431-5p	13	7	7	11	7	9	12	13	17	28	26	15	17	9	7	10	14	8	11	14	12	7	8	17	9	5	6	7	8	11	4	17	10	9	15	8	7	10	21	8	11	19	5	13	7	6	7	4	3
hsa-miR-432-5p	14	9	9	10	12	11	5	10	19	20	15	13	16	11	10	7	11	7	12	6	7	7	7	11	7	6	9	9	11	9	8	15	11	14	12	14	10	11	19	6	8	14	7	9	3	3	10	7	7
hsa-miR-433-3p	10	8	5	7	10	12	10	13	12	14	15	9	7	10	3	4	3	2	3	6	4	4	12	3	9	4	8	3	10	6	8	10	6	4	8	7	7	10	11	4	7	11	8	6	4	1	4	7	8
hsa-miR-433-5p	32	23	22	17	18	15	23	29	16	21	19	20	17	29	15	16	18	15	15	16	11	21	20	8	20	15	16	17	13	11	26	19	20	26	20	8	16	17	23	23	18	18	22	19	15	3	16	13	20
hsa-miR-4421	4	10	9	9	12	3	12	10	12	16	14	9	9	16	7	11	13	8	10	3	5	11	11	6	8	8	5	10	9	7	13	5	7	9	6	5	10	11	9	9	11	11	8	19	9	2	6	10	7
hsa-miR-4425	9	4	8	6	7	2	8	8	2	10	9	8	4	1	7	2	5	5	6	4	6	3	4	3	5	8	5	4	4	5	6	6	4	9	6	7	6	8	6	4	12	9	5	12	5	1	8	2	6
hsa-miR-4431	7	10	13	14	17	7	16	9	10	12	8	9	12	12	9	13	12	6	9	12	8	11	10	5	17	1	9	14	9	12	9	11	8	5	14	7	10	13	7	9	13	13	8	9	8	2	11	3	6
hsa-miR-4435	7	8	2	9	7	2	17	8	8	10	5	7	8	6	4	3	7	5	9	6	3	9	8	7	8	5	10	8	6	4	12	5	5	7	8	4	11	10	11	7	9	11	8	6	6	2	5	3	10
hsa-miR-4443	16	13	8	31	24	14	61	53	46	56	56	62	44	50	30	62	55	35	29	26	32	25	37	34	45	35	47	34	45	37	43	40	37	33	40	42	44	51	48	44	40	38	21	31	15	6	14	10	15
hsa-miR-4448	9	2	11	7	1	4	4	7	4	3	6	8	2	3	5	3	8	5	6	6	2	5	6	4	4	5	5	5	5	6	6	9	3	1	7	5	10	11	4	7	5	6	1	5	3	1	6	1	4
hsa-miR-4451	24	16	16	18	16	10	29	21	16	12	20	15	13	16	12	28	26	12	21	19	10	20	16	14	27	14	15	17	17	17	27	30	20	24	23	15	18	22	22	15	18	12	16	15	9	1	16	8	8
hsa-miR-4454+hsa-miR-7975	14	19	40	23	77	105	34	75	121	114	124	110	417	519	248	103	185	63	12	15	9	15	113	48	44	47	54	18	40	27	15	43	25	19	28	12	43	202	279	44	23	136	31	66	34	40	33	82	13
hsa-miR-4455	3	6	8	8	13	6	12	12	6	16	12	9	10	9	8	10	8	17	7	11	3	10	14	9	7	9	10	7	4	7	11	5	7	4	5	8	16	11	6	9	7	14	9	9	6	16	5	10	6
hsa-miR-4458	3	2	4	7	6	7	7	7	2	18	10	11	1	3	4	6	8	5	7	6	2	6	9	5	12	8	10	8	3	13	10	8	9	7	5	8	8	10	7	9	11	6	1	2	5	4	5	2	1
hsa-miR-4461	7	4	4	6	2	1	6	9	8	12	8	8	9	2	3	10	12	1	7	8	5	5	7	5	2	3	5	5	7	2	3	6	10	2	8	9	3	11	8	5	6	14	3	3	2	4	2	6	1
hsa-miR-448	12	7	11	5	10	8	8	10	11	8	13	22	7	9	4	9	12	6	9	6	6	13	9	7	14	2	6	7	10	6	8	9	11	9	9	5	15	7	7	8	10	13	6	6	5	8	11	10	8
hsa-miR-4485-3p	7	5	4	7	9	9	6	9	5	8	14	13	6	8	4	7	10	4	14	6	1	14	8	6	7	7	6	3	4	7	6	10	11	8	7	10	10	6	10	15	5	8	11	4	6	1	8	3	5
hsa-miR-4488	8	3	12	6	7	7	12	13	9	13	8	5	8	7	5	4	8	6	5	8	8	5	3	10	10	7	10	6	10	9	9	10	11	10	8	9	11	8	11	6	13	6	1	7	9	10	3	4	6
hsa-miR-449a	3	4	1	2	2	1	3	10	5	4	7	4	4	5	5	5	6	3	3	7	3	1	6	3	3	2	6	1	4	4	11	6	5	7	10	6	3	3	2	4	5	4	3	4	3	1	1	6	3
hsa-miR-449b-5p	2	5	8	9	7	5	14	12	11	18	8	5	6	7	8	7	9	8	7	9	3	9	8	5	9	4	8	9	9	5	12	13	8	6	8	1	10	12	12	6	11	6	5	10	9	1	10	4	8
hsa-miR-449c-5p	33	20	11	25	21	12	23	38	10	26	27	15	15	18	16	26	33	9	23	20	8	18	11	15	18	16	15	12	10	16	28	19	24	35	16	13	24	21	13	17	25	18	24	33	11	1	22	9	17
hsa-miR-450a-1-3p	5	7	4	4	6	4	8	11	13	4	9	7	10	3	3	6	10	6	5	7	6	6	8	4	4	5	7	6	7	8	6	7	7	12	1	6	4	6	5	9	8	5	6	13	3	2	7	3	12
hsa-miR-450a-2-3p	6	3	2	6	11	3	3	12	9	12	7	2	6	2	6	7	4	3	5	6	3	2	3	10	4	3	3	5	4	5	2	8	9	4	5	5	8	4	4	10	5	4	1	12	4	2	5	5	2
hsa-miR-450a-5p	37	21	25	35	34	20	29	23	22	41	38	25	22	34	29	38	29	16	25	16	12	27	34	15	39	20	26	26	21	19	25	43	24	41	19	23	23	20	20	46	31	23	29	33	18	7	17	16	27
hsa-miR-450b-3p	26	25	32	47	39	23	35	32	26	33	21	31	12	48	19	37	34	20	28	24	13	21	21	23	26	20	24	20	21	10	37	31	23	35	25	19	30	40	20	34	33	20	34	37	19	10	19	14	34
hsa-miR-450b-5p	7	6	11	8	6	2	14	11	11	15	14	13	16	10	10	9	15	2	3	10	2	9	10	10	8	5	14	11	13	7	21	19	9	10	11	10	11	17	9	11	9	13	3	10	6	3	13	9	9
hsa-miR-4516	17	3	6	8	15	17	12	7	15	19	24	22	7	11	7	9	8	6	17	8	4	11	10	8	2	5	14	10	13	10	15	11	14	6	16	7	20	13	15	14	9	19	21	21	9	8	8	14	13
hsa-miR-451a	1416	2567	6869	5976	9851	4505	3970	14687	1938	4605	43165	6687	17194	4677	19882	7866	9334	2119	2781	2827	292	1108	7017	2980	1933	10344	6200	5282	1353	13872	970	957	2738	12835	6566	577	11189	6249	7307	18805	1805	7666	2069	33066	738	2551	3534	32673	254
hsa-miR-452-5p	5	8	3	3	8	2	5	6	6	9	8	9	1	3	6	7	8	4	4	3	4	5	7	6	5	6	6	2	2	4	7	7	1	5	3	2	6	3	4	6	6	7	4	6	4	2	5	4	3
hsa-miR-4521	8	3	9	8	7	1	8	4	9	11	9	11	7	5	9	8	11	6	10	10	7	13	11	5	10	3	10	3	10	7	7	6	3	14	9	3	11	10	6	8	9	10	5	10	3	7	4	3	4
hsa-miR-4524a-5p	3	3	3	7	4	5	8	13	7	9	9	8	3	3	4	4	10	7	7	4	5	1	6	7	4	1	1	5	4	6	8	3	10	7	4	5	8	7	5	3	5	6	4	2	3	1	7	1	4
hsa-miR-4531	23	19	15	19	16	19	29	24	17	29	26	20	16	21	13	20	24	13	20	18	11	25	15	9	25	15	20	10	18	12	24	17	18	14	29	12	32	33	20	22	17	23	22	30	12	36	11	23	30
hsa-miR-4532	3	4	2	8	7	7	8	15	7	8	7	10	4	6	3	9	11	7	8	6	3	4	9	9	7	10	9	2	5	6	13	10	12	7	7	5	13	7	8	7	4	7	3	7	3	2	5	5	7
hsa-miR-4536-3p	6	7	10	11	6	6	10	10	8	16	7	12	9	7	10	10	8	12	5	8	8	9	15	5	3	9	7	4	7	8	7	8	7	8	8	11	9	13	4	8	12	12	6	9	4	4	8	4	7
hsa-miR-4536-5p	14	17	11	14	11	7	18	17	7	12	14	15	8	13	9	16	3	11	11	5	6	10	5	3	14	7	11	4	8	4	12	7	6	11	10	6	12	11	8	18	10	17	9	10	5	11	9	15	8
hsa-miR-454-3p	2	4	4	10	17	10	8	13	18	12	16	10	7	12	3	9	5	6	9	6	5	5	10	11	6	7	3	6	10	11	8	11	7	5	8	13	4	10	11	12	7	15	7	9	3	2	5	4	7
hsa-miR-455-3p	3	2	4	4	3	3	3	6	6	6	3	4	5	2	2	2	3	1	5	5	1	4	4	6	3	2	6	3	2	5	7	8	6	5	3	2	3	7	8	4	3	6	3	10	4	1	4	2	3
hsa-miR-455-5p	5	3	4	4	7	2	6	7	7	12	6	6	6	6	1	2	7	5	3	8	7	10	5	6	10	8	3	7	8	6	8	9	5	9	8	5	6	10	6	11	8	11	9	5	2	1	2	4	3
hsa-miR-4647	7	9	6	9	9	3	8	10	11	9	4	12	9	3	10	9	8	7	13	3	3	10	11	6	6	3	6	3	11	9	8	12	13	9	10	10	11	12	10	9	11	4	6	8	4	4	10	3	2
hsa-miR-4707-3p	8	6	5	8	7	4	7	10	7	7	7	12	11	12	6	5	11	6	5	4	7	7	9	4	4	7	10	6	9	3	9	15	4	10	6	8	9	11	7	5	10	6	11	8	1	2	6	7	5
hsa-miR-4707-5p	6	6	4	5	10	5	10	7	4	12	11	4	6	4	6	4	7	1	10	3	6	7	6	1	5	3	7	4	4	5	10	5	7	7	3	6	5	8	7	11	8	4	1	4	3	4	9	4	6
hsa-miR-4741	8	13	5	9	8	6	13	7	12	10	8	10	6	11	3	11	12	2	9	9	3	13	16	11	11	3	5	3	5	8	16	14	4	7	9	3	11	9	11	10	13	7	6	8	6	5	8	6	5
hsa-miR-4755-5p	35	21	12	34	15	14	37	22	19	25	17	17	20	24	12	21	27	11	24	19	13	20	18	17	20	21	17	13	15	14	22	24	22	33	17	23	23	14	19	24	22	13	18	15	16	7	10	5	27
hsa-miR-4787-3p	8	3	1	5	1	6	13	3	11	13	1	13	4	6	9	11	9	4	8	8	6	6	7	8	15	6	8	10	9	1	14	14	12	2	9	9	15	13	15	1	13	11	6	4	4	1	6	1	2
hsa-miR-4787-5p	31	20	14	17	18	8	23	22	16	16	25	17	22	18	13	12	22	12	25	15	12	25	16	16	21	11	18	12	26	17	21	21	5	27	19	19	18	19	13	14	16	17	31	27	18	9	20	7	28
hsa-miR-4792	3	6	8	10	8	2	7	4	6	9	15	8	6	6	5	5	6	5	13	7	7	3	8	8	3	7	7	3	3	3	10	8	5	10	4	3	8	13	8	9	7	7	2	5	6	5	3	3	3
hsa-miR-483-3p	25	16	21	17	21	13	24	24	13	19	15	16	14	24	15	22	23	16	25	11	14	16	13	7	25	18	12	18	12	13	21	24	14	17	21	11	26	18	16	18	27	22	14	23	19	1	15	17	27
hsa-miR-483-5p	4	7	2	3	1	6	4	3	4	3	5	2	1	2	2	6	8	3	5	7	5	4	1	5	5	3	6	1	5	4	2	7	2	3	5	1	3	6	5	4	1	3	3	1	5	1	2	1	2
hsa-miR-484	11	11	8	11	12	11	16	24	23	31	26	16	14	7	12	12	13	8	18	21	8	9	15	10	6	19	17	15	7	25	19	16	9	19	17	13	10	16	30	13	14	13	9	13	8	6	16	14	6
hsa-miR-485-3p	17	5	11	9	5	7	18	16	13	30	25	18	13	7	6	6	10	4	18	7	4	8	12	11	11	9	9	6	10	7	13	16	9	15	12	11	9	12	18	7	4	25	7	6	7	2	10	6	9
hsa-miR-485-5p	7	6	10	3	9	10	14	5	9	8	4	6	7	3	2	8	7	3	8	7	2	6	4	1	5	4	4	5	7	6	8	8	10	3	6	5	15	10	9	12	18	13	3	8	4	6	6	2	2
hsa-miR-486-3p	10	18	9	12	12	9	14	14	16	13	29	17	13	10	12	13	18	8	9	10	11	9	8	11	13	9	14	10	9	14	16	16	9	17	13	7	21	9	19	14	9	10	10	17	6	3	10	12	2
hsa-miR-487a-3p	5	14	3	13	7	8	12	11	15	23	20	11	5	7	8	1	6	7	2	6	5	6	13	14	8	6	4	8	8	9	5	11	4	5	3	7	9	13	14	14	9	9	9	9	7	4	10	8	8
hsa-miR-487b-3p	1	6	7	6	6	7	6	7	13	11	17	18	11	3	5	5	11	3	10	7	2	7	8	9	3	2	3	7	6	4	9	11	6	5	4	1	5	8	6	1	5	6	6	9	3	1	4	3	3
hsa-miR-487b-5p	6	7	1	4	4	6	11	11	16	14	6	12	6	8	4	9	10	1	7	12	7	7	11	5	8	2	2	3	1	4	9	12	7	5	7	4	12	7	6	12	13	7	5	7	5	3	5	1	2
hsa-miR-488-3p	27	22	20	25	32	16	28	21	16	26	29	17	22	25	9	29	29	7	20	19	10	29	16	9	22	10	15	12	16	12	32	24	17	23	24	18	15	28	25	23	25	18	22	26	10	7	14	10	19
hsa-miR-489-3p	18	19	10	12	15	11	24	19	14	30	31	12	17	20	19	18	21	8	25	14	3	17	15	14	17	11	14	16	10	9	18	18	17	20	14	16	16	16	14	11	16	18	11	29	10	3	10	10	12
hsa-miR-490-3p	20	17	15	17	18	5	21	23	15	21	11	13	13	19	12	19	19	9	22	11	9	12	12	13	13	13	15	12	12	21	25	16	16	14	14	14	26	17	18	13	13	18	14	15	15	2	8	9	17
hsa-miR-490-5p	9	2	6	4	2	3	11	8	8	6	13	10	4	5	5	8	8	5	7	8	4	6	6	7	8	5	9	1	1	7	10	10	7	4	7	5	9	11	7	6	10	9	4	5	4	4	4	8	3
hsa-miR-491-3p	11	4	4	10	7	3	15	11	15	11	20	12	14	14	10	12	15	6	15	11	7	12	14	9	15	11	12	11	10	13	17	15	12	13	16	17	12	16	22	17	14	14	9	10	6	3	8	7	2
hsa-miR-491-5p	10	4	7	9	10	5	11	15	11	18	31	9	13	14	14	4	10	4	9	6	4	11	14	6	9	11	16	13	6	24	6	12	9	17	15	5	10	11	10	16	10	10	6	16	2	1	3	21	8
hsa-miR-492	4	4	4	9	10	8	7	12	12	9	15	11	3	12	6	6	11	6	6	5	6	7	12	4	10	3	12	8	11	10	7	12	7	7	11	7	4	7	10	8	10	7	7	6	2	3	8	1	6
hsa-miR-493-3p	7	4	6	11	10	6	13	17	24	16	16	13	8	9	12	8	19	5	10	12	12	14	11	12	12	9	6	8	8	11	7	6	11	7	4	4	13	14	12	13	12	9	11	8	6	5	7	1	5
hsa-miR-494-3p	1	1	1	1	1	1	1	1	1	1	1	1	1	1	1	1	1	1	1	1	1	1	1	1	1	1	1	1	1	1	1	1	1	1	1	1	1	1	1	1	1	1	1	1	1	1	1	1	1
hsa-miR-494-5p	8	7	5	4	3	5	5	9	8	10	7	9	7	6	3	9	8	6	13	7	6	8	7	4	6	8	13	6	4	6	12	5	10	7	11	10	9	6	7	8	12	4	5	6	2	1	6	5	2
hsa-miR-495-3p	17	13	15	22	18	9	23	24	47	69	52	39	32	17	18	24	42	24	19	20	14	11	33	23	32	18	18	22	30	29	21	47	31	30	31	33	24	39	39	27	29	39	15	17	12	11	7	15	14
hsa-miR-495-5p	4	9	6	8	7	8	13	13	9	13	14	10	11	6	9	7	10	4	9	7	9	7	10	9	14	4	5	7	6	5	7	18	12	6	12	9	8	13	10	7	9	14	9	10	6	2	12	4	2
hsa-miR-496	3	7	6	8	6	3	9	6	9	9	12	9	8	6	9	11	7	3	3	4	4	6	8	4	7	7	5	3	12	3	10	6	3	5	6	4	10	2	7	5	8	9	4	8	4	3	8	4	3
hsa-miR-497-5p	7	10	8	8	15	7	15	12	13	17	9	15	11	5	6	11	10	6	6	1	6	11	15	11	16	6	4	7	5	17	14	17	15	12	12	10	12	12	8	18	19	18	4	4	7	3	4	9	8
hsa-miR-498	6	4	3	6	12	6	8	11	6	10	6	9	6	7	1	3	6	3	7	4	6	5	9	5	2	2	2	7	9	8	9	8	7	8	6	4	8	8	3	9	8	1	5	5	4	5	6	6	4
hsa-miR-499a-3p	36	17	14	21	20	14	25	24	11	36	23	15	22	29	12	34	28	14	22	13	7	15	21	10	23	14	14	15	17	8	28	21	17	22	20	16	36	23	20	19	24	22	26	24	14	8	20	16	25
hsa-miR-499a-5p	20	17	12	21	12	15	20	11	18	15	19	19	10	11	14	15	29	14	18	18	4	14	22	12	9	12	17	10	20	21	17	12	13	18	23	16	21	15	20	24	23	17	14	13	14	3	20	18	13
hsa-miR-499b-3p	27	13	13	20	27	11	30	21	24	20	18	18	12	21	18	24	21	13	27	18	9	23	23	20	15	10	19	12	4	17	37	30	15	18	25	20	32	23	17	28	20	16	18	25	13	7	13	12	21
hsa-miR-499b-5p	19	12	10	17	24	13	23	21	8	20	24	9	16	15	21	21	12	11	22	20	10	17	20	11	21	10	9	12	7	10	23	17	12	24	11	6	17	12	20	21	20	13	19	27	7	3	10	3	30
hsa-miR-5001-3p	6	3	4	5	9	4	7	6	4	9	4	2	4	3	3	4	6	2	3	2	2	4	5	1	4	1	4	3	2	1	7	4	5	4	13	1	2	4	1	7	4	4	5	2	2	1	3	1	4
hsa-miR-5001-5p	5	6	4	4	9	6	13	14	8	10	13	10	2	5	9	7	5	2	5	7	3	11	15	10	10	7	9	10	6	4	9	8	8	9	10	4	4	8	12	12	11	9	6	8	7	3	5	3	5
hsa-miR-500a-5p+hsa-miR-501-5p	5	5	13	5	8	5	10	9	3	14	8	8	3	2	6	8	14	3	10	12	3	9	18	11	8	3	9	8	8	8	12	10	7	10	11	7	6	12	4	5	9	7	7	9	3	1	3	3	8
hsa-miR-501-3p	5	1	5	2	6	3	10	7	12	6	9	13	8	4	5	11	6	3	9	7	4	8	7	14	8	6	5	7	6	5	9	7	6	9	6	4	8	8	6	8	4	8	3	8	4	2	4	3	8
hsa-miR-5010-3p	3	2	6	10	8	4	4	9	10	10	9	10	6	8	4	10	6	6	5	5	3	7	10	6	5	3	6	6	5	3	10	7	5	7	8	8	9	8	10	6	14	11	6	5	6	3	9	5	4
hsa-miR-5010-5p	10	6	1	4	8	6	10	10	6	9	9	5	2	6	5	6	7	3	4	5	5	3	3	4	7	5	8	3	3	4	10	2	6	9	7	5	6	15	10	6	9	7	6	8	5	2	2	3	6
hsa-miR-502-3p	10	11	12	9	11	5	7	17	6	11	7	7	11	4	5	8	12	3	10	4	3	6	7	7	9	9	6	5	14	6	12	15	9	11	14	11	6	11	16	13	10	13	8	5	5	1	5	8	5
hsa-miR-502-5p	1	1	1	1	1	1	1	1	1	1	1	1	1	1	1	1	1	1	1	1	1	1	1	1	1	1	1	1	1	1	1	1	1	1	1	1	1	1	1	1	1	1	1	1	1	1	1	1	1
hsa-miR-503-3p	20	9	11	12	17	4	21	23	14	17	15	13	14	16	13	15	18	3	17	8	12	20	13	11	15	13	14	11	8	11	25	16	12	14	13	12	24	12	13	22	17	15	20	21	9	8	13	13	11
hsa-miR-503-5p	30	21	23	26	25	18	22	41	29	52	20	28	17	29	15	22	21	16	28	17	10	17	21	25	18	22	14	14	18	15	38	37	17	29	34	20	24	31	20	27	22	22	27	22	16	4	19	11	23
hsa-miR-504-3p	5	9	5	1	2	7	10	10	11	14	9	10	3	6	6	6	7	4	8	6	4	6	8	9	8	3	8	3	5	4	10	10	8	5	6	5	10	8	3	6	9	5	7	7	5	4	7	5	5
hsa-miR-504-5p	12	7	5	6	8	7	13	15	20	10	20	16	7	6	5	8	8	4	9	10	6	17	10	13	6	7	8	7	12	7	14	14	15	8	13	10	16	12	13	8	8	13	5	14	11	8	8	13	6
hsa-miR-505-3p	7	6	6	8	10	11	11	12	11	16	9	20	7	15	13	7	10	3	12	4	13	3	12	11	6	9	15	7	8	8	8	16	14	8	8	8	11	20	9	13	14	12	7	12	2	7	6	6	8
hsa-miR-506-3p	12	13	15	14	15	11	22	20	20	16	28	11	24	12	12	12	28	9	16	21	11	14	11	12	15	17	23	7	12	14	20	10	15	16	20	13	22	13	27	31	13	21	12	13	5	4	8	19	9
hsa-miR-506-5p	7	3	6	6	10	9	8	7	6	4	3	9	1	6	2	5	9	2	9	4	5	9	8	8	9	6	3	5	4	6	5	6	7	3	7	13	11	5	5	6	7	4	4	11	4	2	2	2	4
hsa-miR-507	9	2	4	3	2	7	8	5	3	12	2	8	5	2	1	4	10	4	6	9	7	8	11	3	5	4	4	3	10	5	14	8	4	6	6	4	5	4	9	4	8	5	2	6	5	2	8	1	3
hsa-miR-508-3p	4	6	10	7	4	4	5	12	10	10	7	10	6	6	5	5	13	3	3	6	7	8	7	6	7	6	8	8	9	3	7	6	7	5	8	10	9	10	9	5	6	10	4	9	1	2	4	5	3
hsa-miR-508-5p	9	3	10	5	7	8	14	7	6	12	18	12	4	8	2	4	11	3	15	9	3	8	10	3	8	8	7	7	5	9	8	14	14	12	8	7	11	12	10	12	14	9	4	6	2	2	4	2	2
hsa-miR-509-3-5p	26	24	16	18	20	13	29	23	21	22	26	18	26	27	7	11	30	19	17	15	10	19	21	10	15	19	18	16	14	11	16	19	13	24	21	19	18	23	16	13	20	16	26	23	13	5	12	10	15
hsa-miR-509-3p	18	17	15	20	16	7	22	18	14	16	16	10	12	20	11	23	13	18	25	14	4	15	8	12	18	16	11	12	12	9	24	19	8	18	18	11	25	19	19	18	21	8	16	14	13	3	16	10	19
hsa-miR-509-5p	11	11	14	8	7	11	12	9	9	19	16	11	10	12	5	8	16	6	7	3	6	9	8	5	5	7	5	6	9	7	11	13	11	3	6	9	13	13	13	9	6	6	2	7	6	2	6	12	2
hsa-miR-510-3p	8	5	12	2	8	1	10	4	12	7	8	6	8	9	5	1	4	3	8	5	1	7	7	11	7	1	12	2	6	1	9	5	5	3	9	5	4	8	10	5	3	9	2	15	4	2	5	1	4
hsa-miR-510-5p	3	5	5	3	4	7	8	6	9	5	3	12	2	6	6	7	8	1	7	2	2	8	8	2	5	3	6	4	4	6	5	2	4	8	6	5	3	5	2	6	11	7	5	8	1	1	5	1	4
hsa-miR-511-5p	6	7	11	4	10	12	4	16	7	8	5	16	4	7	9	7	12	7	8	7	4	8	6	5	3	3	7	4	8	3	12	11	8	4	10	10	11	8	11	11	9	13	5	6	8	3	2	6	2
hsa-miR-512-3p	9	8	7	7	6	8	10	16	7	7	13	5	10	9	5	5	14	4	15	6	7	10	6	3	4	4	5	6	5	8	10	12	7	7	8	10	13	11	8	10	22	10	9	8	10	9	9	6	10
hsa-miR-512-5p	8	5	9	8	7	4	6	11	6	14	6	9	9	8	4	8	12	3	3	7	3	9	6	7	12	6	7	5	3	5	12	7	6	9	9	9	11	9	11	6	17	9	6	14	4	4	5	4	5
hsa-miR-513a-3p	10	11	11	12	10	8	12	12	13	13	15	6	10	6	9	5	12	6	8	11	4	7	11	15	13	15	6	9	14	8	13	14	8	13	17	7	15	15	14	9	10	8	10	15	9	6	14	6	6
hsa-miR-513a-5p	42	35	19	43	26	31	41	39	24	30	31	22	24	42	22	35	30	17	38	31	11	26	26	25	20	36	25	21	22	17	52	38	27	41	28	27	31	25	24	28	32	32	29	32	27	8	24	13	39
hsa-miR-513b-5p	5	16	14	17	16	10	12	20	19	24	42	20	13	10	18	8	18	8	15	20	12	13	20	10	11	17	13	14	8	20	10	18	13	23	15	12	17	16	15	17	12	20	9	28	8	4	10	28	15
hsa-miR-513c-3p	3	8	2	8	5	3	9	5	4	3	3	6	3	2	5	5	2	1	6	4	2	9	4	2	5	6	3	1	7	3	2	5	8	4	9	7	6	8	6	10	8	5	5	4	5	2	6	8	4
hsa-miR-513c-5p	5	6	10	12	14	9	13	14	9	17	14	7	5	5	4	7	7	7	7	11	7	5	11	11	9	5	6	10	8	7	18	10	11	11	13	11	15	15	13	18	13	14	6	10	9	5	6	3	5
hsa-miR-514a-3p	9	9	14	12	13	9	6	12	13	16	8	8	7	7	4	6	13	5	9	5	5	5	6	10	8	10	7	13	5	9	13	9	6	12	5	4	11	13	10	14	8	11	8	8	6	2	4	4	2
hsa-miR-514a-5p	6	6	11	8	10	6	18	13	7	10	26	8	14	7	11	6	15	2	10	12	4	6	11	6	7	9	7	7	6	12	10	10	14	4	10	5	12	13	9	12	5	11	6	22	5	5	5	14	6
hsa-miR-514b-3p	6	10	9	6	4	3	5	5	8	2	4	8	6	3	8	6	6	5	1	3	3	7	5	6	8	4	5	4	4	4	7	4	3	6	5	3	7	8	5	12	9	2	4	3	6	1	3	6	7
hsa-miR-514b-5p	22	8	18	18	14	13	14	17	20	12	12	13	9	12	3	4	13	7	13	10	8	10	8	10	16	15	12	12	7	9	14	14	15	14	16	16	13	14	14	13	7	8	7	13	10	13	13	9	8
hsa-miR-515-3p	29	23	21	30	22	15	35	40	20	40	43	32	26	31	20	30	25	20	26	21	10	32	32	21	34	22	18	31	20	11	52	25	19	35	19	22	30	17	28	26	23	24	39	37	20	5	25	14	43
hsa-miR-515-5p	5	9	10	5	7	2	7	18	3	5	11	11	9	14	6	7	16	10	7	9	2	6	9	8	8	5	6	6	9	8	5	9	5	9	12	9	12	12	9	4	9	12	8	6	9	6	5	7	1
hsa-miR-516a-3p+hsa-miR-516b-3p	28	19	19	26	20	10	28	24	19	14	21	22	12	23	15	26	18	17	35	11	9	21	23	19	21	18	18	14	8	19	20	33	18	13	25	14	25	24	30	25	24	22	25	19	8	5	17	11	24
hsa-miR-516a-5p	7	5	4	5	9	7	11	12	8	9	11	5	2	8	6	8	3	2	10	8	6	4	12	3	10	3	6	4	4	9	9	5	7	4	11	9	10	5	4	7	9	8	3	9	7	1	5	4	2
hsa-miR-516b-5p	2	4	10	6	7	4	10	9	3	14	7	11	7	6	7	10	9	7	12	3	4	8	7	5	7	5	8	7	5	4	9	5	7	7	9	7	13	10	12	10	12	12	1	4	6	3	7	10	9
hsa-miR-517a-3p	13	12	18	15	15	8	30	16	16	25	25	24	19	18	10	17	20	6	12	10	7	15	12	19	14	12	15	17	7	7	21	14	24	15	19	15	15	11	21	21	16	9	11	10	9	6	8	9	5
hsa-miR-517b-3p	4	5	3	3	4	4	5	7	7	4	9	5	5	4	4	4	6	10	9	6	1	2	7	3	5	9	4	4	2	4	7	11	5	5	4	4	8	8	7	7	6	4	3	6	2	1	5	4	5
hsa-miR-517c-3p+hsa-miR-519a-3p	12	12	11	8	14	9	14	19	6	11	20	18	9	11	8	11	11	11	9	12	5	11	16	14	8	8	13	10	5	9	18	13	11	14	21	9	17	13	19	10	17	11	11	7	5	9	10	8	5
hsa-miR-518b	3	8	10	10	10	12	27	16	19	27	25	12	12	20	6	9	23	5	11	10	8	10	9	7	14	9	13	13	21	11	21	19	16	12	21	13	5	18	18	17	16	23	4	10	4	6	6	7	4
hsa-miR-518c-3p	5	8	7	6	6	3	12	13	12	14	19	13	11	5	7	11	11	8	8	9	8	9	16	10	9	8	11	6	7	11	13	13	15	14	9	10	14	14	12	13	14	8	14	13	4	5	6	6	9
hsa-miR-518d-3p	9	4	8	4	4	1	5	10	5	12	4	5	4	9	5	3	8	4	2	8	2	9	9	5	4	4	5	3	4	1	12	4	6	5	6	10	13	11	4	3	7	10	5	6	8	1	5	4	2
hsa-miR-518e-3p	1	2	3	4	9	4	4	7	4	10	8	7	2	4	4	2	4	2	3	1	3	5	5	4	5	6	3	5	6	2	5	8	4	6	11	7	8	11	4	5	2	3	2	6	4	1	3	5	6
hsa-miR-518f-3p	30	22	18	27	23	18	22	30	22	29	34	24	25	27	20	37	24	9	33	25	14	25	21	23	29	20	21	24	16	17	34	33	22	25	21	26	27	32	22	25	35	24	27	27	22	6	21	17	18
hsa-miR-5196-3p+hsa-miR-6732-3p	23	9	15	14	20	9	26	18	19	23	26	25	14	15	7	14	17	13	19	13	13	13	14	8	18	10	19	11	9	16	23	18	13	23	10	14	16	19	19	20	15	10	19	20	8	5	13	15	14
hsa-miR-5196-5p	32	19	9	26	27	16	26	15	19	20	17	20	16	27	17	30	15	12	18	11	9	19	20	9	19	12	17	21	10	7	23	18	18	18	15	11	21	22	17	15	24	19	23	19	9	7	14	11	16
hsa-miR-519b-3p	4	5	4	4	7	5	17	9	7	10	11	11	7	16	6	3	4	7	9	7	4	4	14	7	5	10	5	9	7	8	13	8	10	7	6	8	6	5	14	10	8	6	4	11	2	1	7	6	6
hsa-miR-519b-5p+hsa-miR-519c-5p+hsa-miR-523-5p+hsa-miR-518e-5p+hsa-miR-522-5p+hsa-miR-519a-5p	10	3	6	6	8	12	16	14	11	16	12	9	7	12	7	7	10	8	9	11	5	13	11	9	7	7	8	12	5	13	11	11	11	9	12	8	28	18	7	10	9	16	7	5	2	33	8	39	7
hsa-miR-519c-3p	10	19	9	9	13	5	12	16	15	22	12	10	9	12	4	7	16	6	18	11	14	9	11	6	16	10	11	12	8	7	13	22	19	15	16	11	11	12	15	12	23	19	3	7	6	6	11	10	5
hsa-miR-519d-3p	35	14	11	21	24	15	28	30	12	21	23	15	16	22	21	19	27	8	26	7	11	20	10	11	17	11	19	15	17	12	27	18	14	20	15	10	19	28	18	14	18	16	18	24	15	18	18	14	21
hsa-miR-519e-3p	5	6	7	7	8	2	15	9	4	8	9	7	8	10	7	6	10	1	4	8	5	3	11	5	7	9	3	9	5	9	9	9	3	6	8	7	6	8	6	4	7	6	6	11	4	3	2	2	2
hsa-miR-520a-3p	5	1	11	9	4	12	5	11	5	10	9	6	7	8	1	8	13	3	4	3	4	14	5	3	4	9	6	7	3	4	11	8	6	12	4	7	11	8	14	8	6	7	6	4	2	2	5	3	2
hsa-miR-520a-5p	40	24	21	36	34	20	39	36	22	38	42	32	20	40	19	35	27	27	50	27	19	28	26	29	36	23	26	13	12	19	50	44	23	33	23	17	37	34	26	21	32	27	40	31	23	7	30	13	28
hsa-miR-520b	3	3	7	2	7	5	6	9	3	5	11	7	4	6	5	3	5	2	7	8	1	5	5	3	7	8	2	3	6	2	8	10	4	7	6	10	9	12	7	6	6	5	5	3	2	1	4	1	4
hsa-miR-520c-3p	39	21	24	20	22	17	25	42	22	48	45	17	36	34	26	39	26	18	45	25	15	30	24	14	37	14	19	18	25	12	43	33	22	30	26	27	44	34	27	35	41	24	33	54	23	9	28	26	42
hsa-miR-520d-3p	36	21	17	21	19	13	26	23	16	21	20	20	18	22	16	19	19	10	19	15	9	27	19	16	23	9	16	12	16	12	29	28	18	18	19	14	26	26	12	20	23	21	17	25	12	8	19	16	15
hsa-miR-520d-5p+hsa-miR-527+hsa-miR-518a-5p	5	11	10	9	13	8	9	8	9	9	3	9	11	3	5	11	9	8	9	10	3	7	9	4	6	2	12	6	6	6	12	6	5	9	6	7	13	12	9	3	9	9	9	8	6	10	3	7	2
hsa-miR-520e	5	6	10	8	4	9	8	12	7	5	5	12	8	11	3	9	5	6	12	1	2	3	9	4	3	4	3	5	4	5	10	8	5	10	8	6	9	13	9	11	12	12	5	4	5	6	5	7	4
hsa-miR-520f-3p	25	31	43	38	39	42	29	28	21	32	36	42	22	24	18	22	46	17	21	26	33	23	34	27	60	36	42	24	23	30	29	15	21	38	20	23	63	27	56	30	21	30	30	19	19	23	41	42	17
hsa-miR-520g-3p	25	20	13	24	19	11	20	21	13	29	25	13	12	19	14	18	22	10	16	13	8	23	17	15	17	17	12	8	13	13	18	18	15	25	22	13	18	26	19	11	14	22	26	38	15	3	16	13	20
hsa-miR-520h	14	10	9	19	18	9	18	19	13	16	19	16	8	14	12	16	21	12	17	9	12	11	15	9	13	11	6	10	6	14	23	17	11	11	13	14	18	9	15	12	17	20	8	16	6	6	16	10	15
hsa-miR-521	4	4	5	7	7	12	4	3	15	5	8	6	11	10	3	3	7	1	5	7	4	8	5	7	6	8	7	2	4	6	10	2	8	5	4	9	7	12	8	6	8	8	10	7	4	1	3	3	3
hsa-miR-522-3p	5	8	10	7	8	10	12	6	11	11	11	12	3	3	5	8	16	6	8	7	8	10	12	4	10	8	11	5	6	8	10	19	6	11	7	7	18	9	12	9	12	10	3	4	5	19	13	25	11
hsa-miR-523-3p	5	8	2	3	2	1	6	3	8	6	5	1	4	1	10	1	3	2	1	5	2	4	1	2	4	4	3	1	2	1	3	6	4	3	7	3	8	1	6	3	5	5	2	9	1	1	2	5	6
hsa-miR-524-3p	8	2	4	6	4	5	12	8	8	14	10	8	10	7	6	5	7	3	8	13	7	9	8	8	6	12	4	12	4	8	12	9	5	5	12	4	13	6	7	10	10	6	6	7	3	2	5	2	3
hsa-miR-525-3p	5	2	3	5	5	2	1	1	1	1	1	1	3	1	7	1	1	1	1	1	1	1	1	1	1	1	1	1	1	1	7	5	1	4	8	4	8	1	3	1	1	4	4	3	1	1	2	1	6
hsa-miR-525-5p	9	11	4	18	14	6	7	14	15	10	14	10	4	10	2	14	15	5	10	8	9	9	8	8	7	5	10	13	15	4	14	12	14	10	10	9	15	8	13	7	14	8	6	14	7	4	13	10	2
hsa-miR-526a+hsa-miR-518c-5p+hsa-miR-518d-5p	24	20	16	21	16	12	18	20	14	13	22	15	20	13	9	14	18	7	19	12	8	12	22	16	8	14	22	9	13	10	25	17	20	17	17	14	26	26	17	17	18	23	8	13	17	4	11	14	23
hsa-miR-526b-5p	4	9	6	3	11	12	11	13	12	7	10	12	7	6	3	5	6	2	8	8	3	6	9	8	3	6	4	7	9	11	10	5	7	2	3	12	12	7	8	6	14	8	3	9	6	4	3	5	4
hsa-miR-532-3p	8	8	11	7	10	8	17	19	10	16	15	8	3	9	4	8	10	8	10	8	5	10	7	10	5	2	4	8	4	4	10	6	9	14	15	8	11	19	9	15	9	5	8	10	5	3	11	5	5
hsa-miR-532-5p	5	10	5	9	8	8	13	11	10	9	7	9	6	8	6	4	10	9	12	9	5	12	13	9	4	10	8	11	6	12	12	18	13	14	12	9	12	11	11	8	7	12	3	9	2	8	5	9	2
hsa-miR-539-3p	13	2	11	9	1	4	6	7	6	5	2	9	5	9	8	4	10	5	8	4	9	11	7	4	8	4	4	6	10	9	8	12	6	12	7	7	6	7	7	6	6	7	6	6	1	1	6	1	5
hsa-miR-539-5p	7	4	4	3	10	4	13	14	5	10	8	8	8	8	10	14	12	7	5	9	2	8	9	5	10	9	7	4	6	10	5	6	4	9	6	7	11	6	12	9	9	4	6	10	5	5	1	3	4
hsa-miR-541-3p	27	16	21	26	16	15	20	15	17	22	15	13	15	20	9	20	15	9	10	18	7	8	12	18	16	12	20	18	15	8	25	16	17	25	20	7	23	16	17	12	19	22	20	25	12	4	10	12	16
hsa-miR-542-3p	12	6	6	12	7	6	8	10	10	6	9	6	4	4	5	8	7	6	6	10	3	9	13	6	3	2	5	5	4	5	9	8	6	12	4	4	7	7	7	14	5	6	7	8	4	3	3	5	2
hsa-miR-542-5p	37	33	27	32	49	18	39	45	17	47	30	28	31	41	26	40	35	24	31	14	17	38	30	25	35	30	28	20	22	19	50	32	29	47	37	20	46	29	38	32	39	36	37	40	27	6	29	16	28
hsa-miR-543	11	10	13	11	13	8	16	11	25	31	39	14	15	5	6	7	18	7	10	10	4	6	21	12	10	2	9	7	12	8	8	31	9	6	11	11	9	14	18	5	8	23	11	6	6	1	5	10	4
hsa-miR-544a	4	6	8	5	9	8	10	10	10	13	18	11	4	4	4	10	5	11	5	7	3	10	8	15	10	4	5	7	5	4	7	7	8	7	9	2	11	12	9	4	10	6	7	5	4	9	11	10	7
hsa-miR-545-3p	3	3	8	4	3	5	8	9	12	11	12	7	5	4	2	3	8	5	6	4	1	4	8	2	3	4	3	6	10	4	4	14	5	5	5	4	9	2	8	5	10	5	7	6	1	3	9	3	1
hsa-miR-548a-3p	6	5	6	7	6	5	8	9	8	6	13	9	8	5	7	6	8	6	4	5	1	5	5	8	7	7	3	8	5	4	6	8	10	4	4	4	10	5	14	9	5	5	6	7	8	11	4	9	3
hsa-miR-548a-5p	11	6	14	15	12	8	13	12	11	21	18	7	7	11	14	9	18	9	14	16	8	9	13	8	10	6	7	13	8	13	9	16	17	11	14	12	11	11	11	13	11	11	9	9	9	9	14	9	13
hsa-miR-548aa+hsa-miR-548t-3p	1	1	1	1	1	1	1	1	1	1	1	1	1	1	1	1	1	1	1	1	1	1	1	1	1	1	1	1	1	1	1	1	1	1	1	1	1	1	1	1	1	1	1	1	1	28	1	22	1
hsa-miR-548ad-3p	4	6	9	10	11	5	10	10	11	7	5	5	4	12	4	7	8	4	14	5	3	10	7	4	11	4	4	5	9	4	9	10	12	15	8	8	2	3	7	7	15	17	10	10	8	1	8	11	6
hsa-miR-548ah-5p	27	35	23	38	38	21	28	28	23	32	37	20	24	27	18	40	29	31	30	26	12	25	23	19	33	26	30	20	23	26	44	27	21	26	16	24	39	38	37	26	34	24	39	34	31	10	26	21	36
hsa-miR-548ai+hsa-miR-570-5p	29	20	13	15	17	11	27	22	19	32	25	15	22	19	17	30	22	10	20	11	10	16	27	13	20	7	17	21	15	12	29	17	18	20	13	17	19	22	17	20	21	17	18	20	12	17	21	30	16
hsa-miR-548ak	7	1	5	10	6	5	8	7	14	14	16	17	5	13	6	9	9	4	7	9	7	6	13	11	8	8	9	4	8	7	10	11	6	11	7	12	14	13	14	9	11	12	7	14	2	5	11	9	8
hsa-miR-548al	23	12	21	18	18	14	33	33	26	34	32	27	20	25	9	24	25	17	21	23	19	17	16	19	22	24	15	21	17	16	31	35	19	20	18	26	32	26	32	24	31	23	30	21	16	1	12	12	14
hsa-miR-548ar-3p	9	9	4	9	9	8	11	12	9	9	17	12	3	13	3	11	7	7	8	14	4	12	7	8	8	5	8	7	2	12	14	11	3	17	14	13	14	14	15	11	13	15	5	11	5	9	8	6	9
hsa-miR-548ar-5p	1	1	1	1	1	1	1	1	1	8	1	1	1	1	1	1	1	1	1	1	1	1	1	1	1	1	1	1	1	1	1	1	1	1	1	1	1	1	1	1	1	1	1	1	1	1	1	18	1
hsa-miR-548b-3p	15	11	11	18	11	6	21	10	16	5	16	11	9	10	11	16	17	7	13	12	4	9	6	11	14	11	12	9	11	11	16	16	15	14	13	7	12	8	12	18	21	14	4	17	12	3	8	5	15
hsa-miR-548c-5p+hsa-miR-548o-5p+hsa-miR-548am-5p	7	5	11	7	6	3	8	10	8	5	12	8	6	13	9	9	11	3	10	6	3	10	6	8	10	5	5	7	10	4	10	12	10	14	7	5	6	9	15	12	8	8	10	3	4	1	5	6	4
hsa-miR-548d-3p	10	7	5	11	9	7	6	7	9	10	10	7	6	5	6	4	13	6	12	5	5	7	4	3	11	2	7	5	2	6	3	11	3	7	4	6	11	10	17	6	7	11	4	14	4	7	11	3	6
hsa-miR-548d-5p	7	6	5	4	3	4	8	10	7	12	18	10	11	7	6	4	16	5	8	11	6	7	10	3	8	10	10	8	9	9	17	8	9	11	7	4	5	13	12	9	14	11	5	4	4	4	11	3	5
hsa-miR-548e-3p	7	5	9	6	5	1	4	13	11	11	8	12	10	10	6	7	9	3	9	8	5	9	9	6	11	2	7	5	7	4	8	5	8	11	12	7	6	13	9	8	7	13	2	8	4	6	7	7	3
hsa-miR-548e-5p	15	7	10	10	6	8	8	13	9	9	11	14	5	5	7	12	11	4	7	10	5	5	13	10	4	6	4	9	1	7	11	12	6	5	6	9	5	12	11	9	11	12	5	6	8	2	5	8	7
hsa-miR-548g-3p	6	8	4	9	14	11	13	15	11	18	21	26	11	15	15	13	12	8	15	6	4	11	17	13	13	11	11	13	25	16	21	18	18	16	22	23	28	18	26	20	13	19	4	9	7	13	10	9	11
hsa-miR-548h-5p	6	4	4	12	3	4	7	12	4	9	9	5	11	7	3	10	6	2	4	7	2	5	4	2	5	5	7	1	9	1	6	6	5	2	8	6	7	7	7	7	9	4	2	8	3	2	8	4	5
hsa-miR-548i	22	20	19	12	19	10	22	22	14	17	18	24	16	21	14	21	14	9	17	15	7	19	11	9	22	20	15	13	13	11	23	26	16	18	16	17	23	17	23	20	18	19	27	14	13	7	10	11	15
hsa-miR-548j-3p	2	8	5	6	4	6	4	9	3	17	13	10	7	5	3	6	12	6	14	5	3	3	8	10	7	1	8	6	2	6	6	10	6	7	4	6	23	12	10	14	5	6	2	5	4	51	4	62	2
hsa-miR-548j-5p	7	7	10	10	14	3	12	13	9	11	11	3	6	10	9	9	11	1	10	5	5	5	5	8	14	3	9	6	8	7	10	9	6	8	8	4	9	8	14	6	13	9	7	7	7	14	8	19	11
hsa-miR-548k	10	5	4	5	11	9	4	14	5	10	9	8	5	5	3	7	13	5	8	4	5	10	7	7	5	6	5	7	5	12	11	10	8	11	5	9	9	9	6	12	7	10	4	6	4	3	6	2	7
hsa-miR-548l	10	4	4	3	6	7	2	4	1	13	5	5	2	3	3	1	8	3	3	5	1	2	5	2	4	3	4	1	6	1	4	5	5	4	2	1	6	11	8	4	6	2	5	4	1	2	4	2	1
hsa-miR-548m	3	5	7	8	4	4	8	4	7	9	6	6	3	5	2	10	9	4	5	7	4	4	10	5	6	6	5	5	6	6	4	5	5	10	11	2	8	7	9	9	6	3	8	4	4	3	1	1	2
hsa-miR-548n	10	17	9	11	15	8	19	14	7	16	22	10	8	10	10	4	11	8	14	12	10	8	10	14	6	6	6	7	9	7	11	6	5	9	10	7	21	23	20	17	12	7	11	8	7	77	12	48	4
hsa-miR-548o-3p+hsa-miR-548ah-3p+hsa-miR-548av-3p	3	6	2	2	3	5	3	5	1	5	5	4	7	1	3	1	6	1	5	2	4	1	1	4	2	3	5	2	3	2	4	4	4	6	8	6	7	8	5	9	5	8	1	1	1	2	4	2	2
hsa-miR-548q	5	9	4	3	4	8	8	9	5	4	3	6	6	3	8	7	9	4	5	3	3	3	5	3	4	4	2	5	6	6	3	4	3	9	11	3	15	20	10	5	7	1	1	5	1	6	9	9	4
hsa-miR-548v	9	7	14	2	10	7	11	9	15	21	18	20	16	5	7	12	13	5	13	4	4	10	11	6	8	7	4	7	9	6	12	13	9	11	10	5	11	4	12	9	11	12	4	8	7	4	9	6	5
hsa-miR-548y	10	7	9	7	7	6	14	10	12	11	12	11	10	7	3	13	14	9	6	2	6	9	10	7	9	3	8	7	9	5	9	5	14	11	7	12	14	10	9	9	8	10	6	9	5	5	8	5	3
hsa-miR-548z+hsa-miR-548h-3p	4	7	5	9	12	9	13	18	16	20	14	16	10	12	10	11	19	7	15	13	10	10	14	11	12	6	9	9	7	9	13	12	16	24	9	16	22	13	15	23	16	9	9	12	3	21	5	22	3
hsa-miR-549a	22	29	17	29	23	13	16	32	16	27	23	21	9	25	7	17	29	17	15	14	11	10	17	9	26	22	11	17	19	17	37	15	14	16	18	16	34	33	13	16	18	23	21	17	13	17	26	13	20
hsa-miR-550a-5p	3	3	6	2	2	9	9	4	8	9	10	4	2	4	3	7	9	3	6	6	4	3	9	8	2	2	3	9	4	6	3	3	8	2	7	5	2	5	7	4	8	5	2	2	1	1	3	4	2
hsa-miR-551a	5	5	9	9	6	9	20	27	19	28	25	24	18	17	7	16	14	6	12	14	10	12	10	9	18	15	10	19	17	17	25	10	17	11	24	19	14	21	22	16	22	15	5	6	8	5	10	3	11
hsa-miR-551b-3p	12	6	8	15	18	7	9	11	9	16	17	9	11	6	8	10	6	7	15	11	3	10	10	6	8	6	3	15	9	11	11	9	10	7	10	12	7	15	8	11	10	11	5	3	3	8	7	4	8
hsa-miR-552-3p	13	14	11	17	5	7	10	7	12	13	10	5	5	13	9	10	13	5	9	8	12	6	8	3	15	6	7	6	9	7	8	11	9	11	13	4	13	9	7	12	14	10	3	10	18	7	10	6	3
hsa-miR-553	1	4	3	3	12	6	8	11	2	9	6	8	3	1	3	5	8	1	3	2	2	8	8	4	10	4	7	3	1	3	6	3	7	2	11	4	13	10	6	16	7	7	7	6	4	2	4	2	2
hsa-miR-554	1	6	4	5	5	2	4	4	3	4	3	12	3	3	5	4	4	3	2	3	4	5	6	4	6	6	9	3	5	3	7	4	2	3	2	1	6	8	8	5	7	6	3	4	3	1	2	1	2
hsa-miR-555	19	17	12	26	18	18	28	29	16	17	26	17	20	21	10	33	16	9	19	10	7	14	18	12	16	17	16	12	14	8	27	29	16	21	20	13	14	21	27	19	27	21	22	20	10	5	20	11	13
hsa-miR-556-3p	7	7	10	2	9	6	13	10	9	7	9	14	9	8	11	8	8	1	11	6	3	7	11	6	9	5	7	4	4	8	8	7	15	5	14	10	7	7	12	7	10	11	6	11	3	4	5	7	5
hsa-miR-556-5p	13	6	13	7	13	11	6	9	8	13	13	10	9	9	4	10	16	4	8	6	4	4	11	4	9	6	7	5	4	3	13	12	3	7	6	9	6	10	7	6	7	6	7	7	7	7	3	6	3
hsa-miR-561-3p	1	4	8	2	5	5	10	13	5	12	5	8	9	4	5	5	7	5	4	5	2	7	6	8	8	6	7	3	2	3	4	9	8	4	8	9	12	10	9	4	6	4	3	7	5	4	9	4	4
hsa-miR-561-5p	22	25	20	31	18	13	26	20	25	33	23	15	17	23	11	31	29	11	22	18	9	22	17	12	26	20	18	14	14	17	26	21	15	22	30	12	23	28	22	11	17	17	20	20	20	15	18	27	21
hsa-miR-562	4	3	1	3	5	6	6	2	4	13	7	3	4	7	4	2	6	4	8	4	2	5	6	4	4	2	3	10	5	4	2	4	9	4	4	3	6	7	6	9	6	3	8	3	3	1	2	2	1
hsa-miR-563	5	5	7	8	7	8	7	4	8	7	15	11	5	8	8	6	7	3	5	4	7	8	10	6	4	2	10	5	4	6	6	10	1	9	8	9	3	7	10	6	6	13	4	14	8	1	13	5	10
hsa-miR-564	37	18	24	28	29	17	34	35	22	33	29	34	24	28	23	33	26	22	26	28	9	26	19	14	23	21	24	26	13	16	40	37	23	37	22	18	31	25	24	33	33	28	26	51	26	11	29	22	39
hsa-miR-566	4	3	6	6	8	5	12	13	9	12	14	8	5	8	4	5	11	3	10	8	6	13	11	8	13	9	9	5	9	2	8	13	8	11	9	7	14	14	10	4	10	5	7	7	3	3	5	2	3
hsa-miR-567	3	5	7	2	6	1	8	10	8	9	9	11	2	4	3	4	9	2	4	5	3	2	8	9	4	3	8	6	6	4	7	6	7	5	8	6	9	13	4	3	4	12	4	5	2	4	2	3	3
hsa-miR-568	12	4	7	7	9	4	9	9	9	10	21	6	7	7	5	7	4	6	1	6	3	5	11	13	13	4	6	5	4	4	10	13	5	6	5	6	12	13	7	10	9	7	3	8	5	4	4	4	6
hsa-miR-570-3p	1	1	1	1	1	1	1	1	1	1	1	1	1	1	1	1	1	1	1	1	1	1	1	1	1	1	1	1	1	1	1	1	1	1	1	1	1	1	1	1	1	1	1	1	1	1	1	1	1
hsa-miR-571	31	26	17	33	22	14	29	19	22	22	31	18	25	27	18	32	19	15	18	12	9	28	8	10	11	16	13	9	16	10	35	24	12	28	17	9	21	27	14	20	23	16	28	22	14	4	21	12	15
hsa-miR-572	4	6	1	7	8	12	8	11	7	7	10	10	5	4	1	6	8	4	6	8	5	4	5	9	9	4	6	6	6	6	6	9	4	7	10	5	14	9	8	7	11	13	4	6	5	3	1	5	4
hsa-miR-573	7	10	4	4	9	4	5	7	12	8	6	6	3	6	3	5	9	3	4	4	3	13	4	9	6	8	5	6	4	2	9	6	6	8	8	10	17	7	6	11	7	9	7	3	6	3	5	3	6
hsa-miR-574-3p	4	5	6	6	11	7	9	6	10	16	6	8	7	9	3	3	8	3	2	4	3	5	16	6	10	4	3	7	9	6	11	4	6	9	5	13	5	5	8	11	13	6	7	6	7	3	9	7	5
hsa-miR-574-5p	28	22	16	25	26	21	31	25	24	39	32	22	17	34	21	30	19	14	16	21	18	25	57	15	23	14	21	16	18	15	21	24	14	25	11	17	36	31	18	21	25	24	20	33	15	11	15	15	60
hsa-miR-575	35	24	17	31	28	16	35	22	26	23	28	19	16	41	21	23	32	15	30	23	15	19	25	11	21	17	14	20	16	16	39	31	27	27	31	15	24	28	31	18	19	23	24	29	25	3	19	14	29
hsa-miR-576-3p	5	6	6	7	7	1	12	6	5	10	5	3	1	4	3	3	6	3	8	6	3	11	6	4	7	4	2	1	8	5	2	4	10	8	8	9	12	4	4	11	10	5	7	6	7	2	8	6	6
hsa-miR-576-5p	12	6	6	6	6	1	12	12	16	14	18	13	10	8	7	9	17	9	5	10	5	12	14	5	10	6	2	9	8	13	9	10	13	10	9	4	9	16	7	13	10	12	6	10	6	2	5	8	7
hsa-miR-577	26	29	17	24	28	13	26	22	21	24	20	22	23	26	13	21	31	11	27	28	10	17	23	22	25	21	26	23	13	18	38	24	20	29	29	16	32	26	24	14	21	16	25	29	21	1	14	12	18
hsa-miR-578	7	3	5	6	3	7	9	15	5	10	9	6	7	3	6	7	6	4	6	4	6	6	2	5	8	5	8	7	3	1	12	8	2	9	8	8	6	6	5	7	3	12	5	5	6	3	8	5	9
hsa-miR-579-3p	1	1	1	1	1	1	1	1	1	1	1	1	1	1	1	1	1	1	1	1	1	1	1	1	1	1	1	1	1	1	1	1	1	1	1	1	1	1	1	1	1	1	1	1	1	1	1	1	1
hsa-miR-579-5p	24	17	12	18	29	10	18	31	16	29	23	15	11	23	6	23	21	11	22	17	9	12	19	9	21	18	11	11	11	9	21	22	12	18	17	15	21	20	21	20	20	22	18	16	14	2	18	14	21
hsa-miR-580-3p	5	6	4	6	1	1	8	7	6	5	6	5	6	11	5	6	9	7	10	8	4	11	6	1	4	3	8	3	3	9	4	9	8	3	8	9	3	10	5	8	9	4	3	7	4	1	4	1	4
hsa-miR-582-3p	7	4	2	7	8	1	8	10	10	11	12	15	7	5	2	4	6	2	3	6	5	11	8	8	10	5	3	11	1	13	6	7	9	8	9	11	13	12	7	8	5	10	6	8	3	9	9	12	5
hsa-miR-582-5p	12	3	7	8	7	11	9	15	7	15	13	13	8	14	11	14	20	3	11	8	5	13	14	13	11	8	5	5	13	5	17	18	7	13	9	15	8	11	10	17	17	10	7	13	5	7	7	7	6
hsa-miR-584-3p	14	14	10	10	14	12	20	20	17	15	7	7	10	12	6	7	18	5	8	7	10	13	14	8	15	10	13	10	4	10	14	12	11	9	15	8	7	6	11	9	11	14	12	13	5	4	7	8	6
hsa-miR-584-5p	32	20	18	30	22	16	31	18	13	19	11	20	15	32	14	25	28	9	19	22	7	18	15	18	18	29	26	10	14	11	29	31	19	32	19	14	27	25	14	17	16	10	24	28	8	5	14	10	20
hsa-miR-585-3p	8	8	12	12	16	8	20	10	14	29	13	13	10	9	6	12	18	15	16	13	6	16	16	11	8	11	10	11	14	12	13	10	12	19	15	16	18	17	23	19	16	15	6	11	11	8	14	11	9
hsa-miR-587	39	19	27	27	28	15	31	27	20	34	25	35	31	22	19	27	31	17	32	20	9	20	24	18	27	29	27	21	19	12	30	38	22	25	20	22	32	25	40	24	28	19	17	19	25	14	27	19	26
hsa-miR-589-5p	24	8	14	21	14	11	17	18	21	18	14	8	16	18	15	20	20	15	17	11	9	18	11	9	16	13	15	14	11	11	20	20	16	15	14	9	15	24	12	20	18	15	23	19	12	6	17	6	15
hsa-miR-590-3p	7	2	5	2	7	8	7	7	6	5	5	5	7	4	4	5	7	4	8	6	3	3	8	2	4	6	1	4	4	4	6	4	7	9	7	3	4	10	8	12	10	5	2	8	1	2	2	2	4
hsa-miR-590-5p	32	21	13	24	27	10	37	36	34	45	33	31	29	30	16	26	34	18	19	28	9	25	20	18	29	24	28	24	32	22	23	35	19	26	24	18	34	36	31	26	37	28	28	22	17	6	24	18	22
hsa-miR-591	26	21	21	30	23	13	29	32	18	30	23	13	16	21	20	25	20	14	32	21	11	22	26	20	16	15	19	16	19	18	22	22	18	23	23	15	34	34	21	20	23	27	25	33	9	2	12	9	27
hsa-miR-592	21	21	23	24	24	18	34	25	17	17	19	18	13	34	15	21	29	21	22	16	11	15	21	15	18	15	14	19	17	12	27	30	23	24	25	21	21	18	29	23	32	23	22	22	14	3	15	9	26
hsa-miR-593-3p	33	14	7	27	24	22	20	25	17	22	21	17	36	18	17	31	21	17	20	13	9	30	19	9	18	19	29	22	23	16	22	28	19	19	21	12	28	31	23	32	34	24	13	31	19	6	19	15	20
hsa-miR-595	27	11	18	23	13	10	17	17	18	19	14	19	6	13	16	18	13	9	26	9	9	13	13	2	18	11	14	12	11	10	21	15	13	19	8	5	21	11	17	13	17	11	13	20	10	2	14	5	19
hsa-miR-596	9	8	4	3	10	6	2	13	9	7	14	8	4	11	5	2	7	1	8	8	1	8	8	6	10	7	4	3	6	6	10	5	6	5	9	7	9	10	6	11	5	7	5	7	5	2	9	5	3
hsa-miR-597-5p	9	13	12	9	6	13	7	15	13	19	27	14	10	7	8	8	11	4	6	9	11	6	18	14	13	7	10	10	8	10	12	13	10	6	12	7	11	11	9	5	17	17	3	7	2	13	6	14	15
hsa-miR-598-3p	8	13	10	6	10	6	44	36	39	40	59	54	26	30	17	30	54	17	21	16	22	21	32	34	29	23	22	46	29	29	38	39	36	25	48	38	27	44	32	40	45	40	11	10	6	3	7	7	5
hsa-miR-599	5	5	6	6	9	8	14	7	11	10	11	7	4	4	5	9	8	4	10	6	5	10	7	2	5	5	8	5	2	6	12	10	4	10	5	7	10	7	5	8	6	4	4	4	10	6	3	2	5
hsa-miR-600	4	7	5	6	7	8	18	11	5	11	17	16	3	6	7	7	12	5	9	6	3	11	5	4	14	5	4	2	2	7	6	4	7	3	4	4	14	12	15	10	6	3	3	5	5	9	12	11	3
hsa-miR-601	6	4	6	6	8	4	7	11	12	13	10	11	5	9	5	2	10	3	7	7	5	7	4	6	5	8	11	6	5	4	12	6	10	7	5	9	12	11	7	8	12	10	9	5	3	1	6	7	2
hsa-miR-603	1	1	1	1	1	1	1	1	1	1	1	1	1	1	1	1	1	1	1	1	1	1	1	1	1	1	1	1	1	1	1	1	1	1	1	1	1	1	1	1	1	1	1	1	1	11	1	1	1
hsa-miR-604	21	9	11	25	16	5	21	25	13	14	22	11	6	12	10	12	15	9	8	14	10	10	9	9	14	11	11	11	16	8	12	16	10	14	17	11	15	14	16	18	19	15	14	16	8	4	14	8	20
hsa-miR-605-5p	7	6	11	11	10	10	13	12	8	9	7	10	9	7	6	9	7	5	4	6	9	4	9	9	7	2	8	8	11	4	22	12	16	8	10	5	7	8	12	8	17	13	9	9	10	1	8	5	9
hsa-miR-606	2	7	4	6	5	4	16	10	9	7	11	11	5	9	7	5	11	5	5	9	6	6	10	7	5	6	5	9	8	6	6	11	7	10	14	8	4	5	14	4	11	7	1	7	6	1	5	3	5
hsa-miR-607	12	6	11	9	13	8	8	18	7	11	16	7	6	13	8	6	13	10	12	7	6	13	5	8	9	7	8	8	11	7	7	8	10	9	16	6	11	9	18	8	14	14	8	7	9	4	8	5	5
hsa-miR-608	21	16	19	26	25	26	33	27	14	30	24	19	18	27	17	27	27	19	28	17	12	21	25	16	27	8	26	17	14	14	32	12	28	26	25	14	26	23	15	33	27	21	24	29	17	4	24	12	21
hsa-miR-610	7	7	9	1	6	7	14	24	14	17	13	8	13	13	11	13	11	10	12	10	9	11	18	15	17	11	13	9	15	13	5	6	7	7	12	7	9	9	10	10	12	10	6	11	8	2	6	9	7
hsa-miR-612	40	29	48	39	36	43	23	43	24	33	28	19	19	27	24	48	43	23	36	28	19	28	32	15	31	25	24	33	17	28	30	29	26	30	27	20	31	41	24	25	43	34	30	42	20	25	20	20	27
hsa-miR-613	4	4	5	8	8	4	9	9	11	4	15	14	6	6	6	7	6	7	9	3	3	6	5	4	7	7	14	4	6	6	7	5	6	13	9	8	5	11	15	7	9	4	2	7	3	6	9	8	6
hsa-miR-614	7	5	2	5	11	8	8	12	6	8	16	15	2	5	11	3	10	4	7	6	2	9	12	5	11	3	7	4	5	10	8	9	10	8	8	3	12	8	12	14	6	13	6	9	1	1	6	5	5
hsa-miR-615-3p	7	4	11	12	6	7	12	11	7	8	11	16	3	8	5	8	15	5	9	12	6	11	8	4	8	2	10	8	5	4	8	8	9	7	6	6	8	9	12	10	7	8	7	8	5	6	2	3	6
hsa-miR-615-5p	6	5	4	5	6	7	8	11	6	6	5	3	4	7	4	4	10	4	14	10	2	2	2	9	6	6	8	5	8	10	4	6	3	5	6	4	6	4	3	5	7	4	1	4	1	5	3	4	3
hsa-miR-616-3p	24	19	13	13	20	10	20	24	11	23	16	16	14	23	21	22	19	7	7	14	4	17	17	7	20	23	28	12	10	11	23	17	16	27	7	18	19	22	15	10	15	18	25	23	11	12	14	11	22
hsa-miR-617	12	5	4	7	4	4	11	18	17	8	16	14	5	10	5	6	11	9	9	9	4	9	15	13	5	5	2	6	8	11	8	7	7	10	11	8	8	10	12	12	6	8	5	10	7	3	4	7	1
hsa-miR-619-3p	5	4	1	7	5	9	11	10	6	18	12	11	2	6	4	7	10	3	7	8	4	7	10	7	9	6	5	5	3	9	12	7	4	5	7	4	10	15	5	8	12	8	7	5	2	3	2	2	5
hsa-miR-620	25	16	23	32	24	8	29	24	17	24	16	14	12	21	18	27	16	12	22	14	7	17	14	17	23	21	11	11	13	11	23	26	18	18	17	16	21	26	22	18	24	19	18	16	20	6	18	12	24
hsa-miR-624-3p	7	10	1	13	5	6	10	10	8	9	15	20	6	7	6	8	10	7	5	6	7	2	5	7	9	5	7	4	10	5	10	9	12	13	12	4	7	10	6	8	8	10	2	4	4	5	3	5	10
hsa-miR-625-5p	5	7	5	9	8	5	9	14	10	8	8	12	13	3	11	9	16	6	8	7	5	5	15	9	13	4	5	6	4	8	4	16	7	8	9	11	13	8	14	11	8	10	5	8	6	1	4	7	4
hsa-miR-626	8	8	11	13	13	10	19	25	14	16	15	8	12	13	8	15	16	8	7	15	10	13	20	14	5	12	12	13	7	11	19	12	16	15	15	9	15	16	18	16	10	16	4	17	6	9	9	10	10
hsa-miR-627-3p	10	9	9	11	14	10	10	11	10	15	14	10	8	5	8	4	9	7	10	5	6	3	5	4	12	5	7	7	6	3	10	12	11	12	9	10	18	11	8	9	12	10	4	9	3	3	9	11	1
hsa-miR-627-5p	1	1	1	1	1	1	1	1	1	1	1	1	1	1	1	1	1	1	1	1	1	1	1	1	1	1	1	1	1	1	1	1	1	1	1	1	1	1	1	1	1	1	1	1	1	81	1	266	1
hsa-miR-628-3p	15	12	8	9	17	6	11	20	11	17	12	4	11	17	14	17	16	9	19	7	10	14	10	12	14	11	16	10	11	6	23	18	10	18	11	10	10	12	16	15	13	16	14	15	9	1	11	12	15
hsa-miR-628-5p	5	8	5	4	7	6	8	5	9	13	14	11	3	6	4	9	6	3	6	6	2	7	8	6	6	1	5	1	7	10	5	4	4	9	5	5	5	6	11	12	10	7	5	8	2	2	3	3	4
hsa-miR-629-5p	11	7	9	9	9	8	14	15	20	18	15	14	8	12	4	11	14	9	17	16	7	15	13	13	10	9	14	11	3	7	18	14	17	11	19	16	13	8	14	6	9	6	10	9	7	5	7	5	7
hsa-miR-630	11	5	4	9	3	11	6	8	9	7	16	6	7	51	3	11	9	8	9	4	6	9	12	4	8	8	6	4	11	5	7	9	8	17	12	9	21	15	7	12	10	14	88	4	8	6	8	17	6
hsa-miR-631	6	6	11	10	7	12	12	11	12	8	9	12	13	7	6	9	14	11	14	5	9	6	10	14	11	6	8	12	13	9	14	14	10	5	16	8	13	12	12	9	15	15	9	11	5	3	6	5	4
hsa-miR-637	6	2	6	6	2	6	5	2	6	10	7	8	4	4	3	9	10	4	7	5	2	4	6	6	4	3	3	3	5	2	8	4	2	3	8	8	7	5	5	4	3	7	1	10	3	2	2	3	1
hsa-miR-638	8	7	13	6	8	11	9	8	9	15	6	8	7	5	4	9	10	4	9	9	8	12	12	6	6	14	9	8	3	5	11	5	6	10	8	7	7	11	9	4	2	7	5	12	8	3	3	4	6
hsa-miR-639	6	8	6	12	9	5	14	12	13	13	16	8	6	3	4	4	9	3	13	8	7	2	14	6	7	4	4	7	9	7	8	8	6	11	10	8	9	6	8	10	6	10	9	8	9	5	7	1	8
hsa-miR-640	28	18	21	24	26	21	43	37	23	34	21	20	25	39	28	39	37	20	44	28	20	22	34	16	24	24	19	19	15	17	31	25	24	29	25	13	26	31	20	29	24	18	35	38	21	3	16	11	26
hsa-miR-641	3	6	9	2	3	4	5	4	2	13	9	4	6	6	4	5	9	4	2	5	1	6	8	3	10	5	5	1	3	3	8	7	7	5	5	3	7	8	4	12	8	9	3	11	5	1	3	1	4
hsa-miR-642a-3p	10	11	9	11	3	3	12	8	8	13	19	9	8	10	6	6	8	3	9	9	7	11	9	8	9	8	7	1	10	13	8	9	5	8	7	5	12	15	11	12	7	6	7	12	3	4	10	7	3
hsa-miR-642a-5p	10	4	8	10	5	3	6	8	9	15	9	14	5	8	2	11	10	5	8	14	3	11	12	10	7	8	3	3	9	8	10	14	5	7	7	6	12	12	5	2	8	8	7	6	5	3	7	5	6
hsa-miR-643	6	1	5	4	5	5	12	4	7	8	8	5	3	4	5	3	7	3	9	5	2	2	5	8	4	4	2	5	2	7	6	10	3	4	5	6	8	4	5	5	4	7	6	6	4	2	10	2	2
hsa-miR-644a	26	21	8	14	13	13	27	18	12	27	19	24	18	24	15	34	23	15	25	18	7	7	16	10	17	21	17	14	11	18	22	21	9	25	17	18	23	28	17	24	23	19	18	22	19	12	12	22	16
hsa-miR-648	10	8	4	8	16	3	4	5	5	7	7	10	10	6	4	6	11	3	8	3	5	5	4	8	3	2	9	3	2	3	5	5	7	9	5	8	9	9	10	7	8	9	3	5	4	1	5	7	6
hsa-miR-649	4	9	5	11	9	3	8	11	10	12	14	5	7	8	6	6	8	6	8	6	4	10	7	11	12	8	7	6	6	5	10	9	10	7	6	5	11	8	7	6	7	9	6	7	6	3	7	8	3
hsa-miR-650	4	6	6	6	6	13	12	7	7	11	6	7	5	3	5	4	5	1	4	3	2	5	9	4	7	2	3	2	5	4	9	19	8	6	6	7	8	10	7	7	9	5	3	5	4	3	7	2	4
hsa-miR-6503-3p	7	5	4	5	6	7	8	18	9	14	11	12	14	5	6	4	7	3	10	3	4	4	6	13	4	6	6	7	9	11	6	11	8	8	16	10	5	13	9	10	7	7	5	9	2	3	7	3	4
hsa-miR-6503-5p	7	3	6	7	2	5	8	10	8	8	7	12	5	5	6	5	11	4	11	4	3	5	4	4	6	5	6	5	9	3	3	8	5	7	11	3	9	8	10	10	7	13	3	3	4	3	7	2	3
hsa-miR-651-3p	7	1	2	3	4	9	7	5	5	9	6	5	6	4	3	6	5	6	7	4	3	6	7	6	6	1	4	8	3	4	10	5	5	4	7	7	6	8	8	5	11	7	5	5	5	4	2	6	5
hsa-miR-651-5p	22	20	12	25	26	12	41	29	12	27	27	21	21	25	24	27	20	11	23	18	11	28	18	12	33	20	17	14	12	16	33	22	25	26	15	15	29	13	25	18	19	15	26	33	13	3	24	10	28
hsa-miR-6511a-3p	6	4	5	7	8	5	8	9	9	5	14	3	8	3	10	6	7	4	3	3	4	1	3	7	4	5	5	2	5	3	9	6	8	6	5	5	3	7	6	8	9	9	3	6	1	1	4	4	4
hsa-miR-6511a-5p	6	2	1	4	3	1	4	3	2	6	3	1	5	6	6	4	6	1	3	4	2	2	7	3	4	1	2	3	4	4	4	4	3	4	4	6	3	4	4	7	9	1	3	3	4	2	4	4	1
hsa-miR-652-3p	6	2	6	4	5	10	8	10	9	7	10	6	8	12	3	3	5	2	7	7	3	2	5	2	5	5	5	2	3	3	5	10	5	5	5	5	7	11	9	4	7	6	11	10	2	2	3	3	3
hsa-miR-652-5p	6	8	6	6	6	1	6	11	7	8	4	8	4	3	1	5	8	1	4	7	4	9	7	4	8	2	2	6	6	3	11	4	3	1	9	8	2	5	8	5	3	7	6	8	2	2	5	3	4
hsa-miR-654-3p	5	6	6	4	5	4	7	6	7	15	14	8	4	3	5	5	8	1	8	9	8	8	8	7	13	1	7	3	10	3	6	8	7	8	7	8	8	4	9	5	10	6	3	9	6	8	8	3	5
hsa-miR-654-5p	25	18	15	21	23	9	29	27	17	21	24	17	15	24	22	28	30	5	24	7	10	16	17	9	15	13	19	11	12	10	24	17	11	27	15	16	29	17	25	18	18	26	26	30	19	5	14	11	16
hsa-miR-655-3p	7	6	6	6	4	1	10	7	3	5	4	5	5	8	4	3	6	1	4	7	7	3	6	7	9	4	5	2	6	4	7	9	3	6	8	6	8	8	7	6	10	3	3	5	2	2	5	3	6
hsa-miR-656-3p	21	27	17	24	23	12	25	33	22	31	15	15	13	19	14	17	23	16	25	15	11	21	19	12	24	13	19	23	16	14	24	18	9	29	24	18	24	30	25	15	25	22	19	20	16	8	16	14	17
hsa-miR-660-3p	7	9	8	9	11	6	14	15	10	17	12	7	12	7	4	6	13	1	8	14	4	14	8	4	12	7	5	6	9	9	15	10	6	8	9	9	7	10	8	10	12	14	5	6	7	8	7	4	5
hsa-miR-660-5p	7	6	10	14	18	10	14	25	8	11	22	14	10	11	8	6	20	9	8	4	5	6	9	12	7	18	4	8	2	6	7	11	12	7	9	2	15	11	18	15	9	6	9	18	3	4	8	9	4
hsa-miR-661	6	9	7	4	9	3	16	11	9	6	13	12	7	9	3	3	8	5	10	11	5	13	7	11	6	10	9	10	7	4	11	7	12	7	6	4	13	6	13	14	11	8	5	5	6	3	3	6	9
hsa-miR-663a	7	9	9	4	10	4	12	10	6	13	7	6	4	4	10	4	7	6	8	5	3	11	12	4	7	5	2	7	5	5	8	8	3	7	6	6	11	6	11	6	6	7	6	4	7	3	4	4	5
hsa-miR-664a-3p	5	7	14	8	9	6	13	9	9	20	18	18	11	5	5	11	12	5	11	9	8	6	15	7	6	5	10	9	7	6	9	11	2	8	10	7	10	8	9	11	19	10	6	9	5	7	5	8	7
hsa-miR-664b-3p	4	12	7	6	9	3	9	5	7	7	4	11	4	10	4	2	2	5	8	5	11	8	11	8	5	6	5	8	5	7	7	11	9	8	6	8	11	4	8	6	6	7	1	7	6	2	6	4	7
hsa-miR-664b-5p	1	1	3	1	1	1	6	2	1	6	6	3	1	4	2	6	3	1	1	1	1	3	2	1	1	1	1	1	1	3	3	2	3	4	1	3	2	2	3	1	2	5	1	2	1	1	1	1	1
hsa-miR-665	23	23	14	15	11	14	25	14	15	21	22	16	24	21	14	20	18	7	10	14	8	13	20	14	18	10	10	18	13	10	22	21	8	24	22	15	22	19	14	20	21	19	21	25	13	4	12	11	20
hsa-miR-671-3p	6	3	6	1	4	6	8	9	7	13	5	11	8	6	9	5	15	8	14	8	2	5	8	6	12	5	12	6	4	5	8	11	8	5	6	2	10	9	11	5	13	8	6	5	4	3	5	9	5
hsa-miR-671-5p	17	15	10	17	19	14	21	15	23	21	15	20	19	25	15	18	18	7	31	8	13	23	16	18	16	11	20	14	16	9	26	15	13	20	23	13	28	19	8	12	19	18	24	24	8	3	11	10	19
hsa-miR-6720-3p	2	5	8	3	2	6	7	9	10	10	6	7	8	3	7	5	9	1	5	4	2	6	7	6	4	4	5	3	4	3	3	7	8	3	8	6	8	12	6	4	5	5	6	10	5	2	4	3	4
hsa-miR-6721-5p	26	22	14	32	21	20	54	60	28	70	62	45	47	27	28	44	28	13	33	30	20	29	35	37	51	39	25	44	42	19	62	46	42	45	71	50	40	62	51	79	40	52	26	39	19	6	20	18	20
hsa-miR-6724-5p	21	17	11	27	14	10	30	26	20	20	20	17	15	29	14	18	23	11	22	8	11	18	19	12	21	14	12	12	13	9	25	19	12	16	15	15	21	18	17	24	11	18	17	35	13	6	15	11	19
hsa-miR-675-5p	28	13	14	21	33	9	16	28	15	20	18	9	18	25	18	22	26	10	22	10	11	18	15	6	23	6	14	8	14	5	31	14	13	20	17	19	18	23	18	27	27	20	21	19	6	3	14	9	21
hsa-miR-7-5p	8	4	12	8	9	7	17	12	12	11	11	10	7	11	12	11	19	4	11	8	10	8	12	9	8	9	7	10	4	6	13	8	8	17	8	12	11	8	13	10	17	8	4	11	3	2	12	3	9
hsa-miR-708-5p	3	4	8	1	1	7	3	5	8	7	12	8	3	7	2	5	4	6	2	2	5	1	5	3	5	10	7	3	3	4	8	2	2	2	4	3	8	4	4	5	6	5	1	7	1	2	1	4	1
hsa-miR-744-5p	12	12	10	6	9	9	16	8	14	14	9	17	5	8	8	6	8	9	3	10	9	11	11	6	16	5	8	11	5	7	9	24	3	11	6	11	8	14	13	14	15	12	9	10	4	6	5	3	7
hsa-miR-758-3p+hsa-miR-411-3p	26	13	18	21	21	9	25	29	16	27	24	14	15	23	11	18	17	12	15	19	8	20	13	19	20	18	14	17	12	11	25	25	12	20	14	16	21	22	20	19	23	17	22	17	11	4	15	11	28
hsa-miR-758-5p	2	5	6	8	4	2	10	9	14	9	15	9	6	10	4	7	8	5	8	5	4	5	3	6	9	5	4	4	7	12	13	8	7	8	7	5	9	12	9	13	7	9	3	6	4	3	6	5	8
hsa-miR-760	3	7	7	11	5	4	11	21	17	10	14	10	7	11	9	4	13	5	6	5	6	11	8	10	8	12	3	6	11	6	11	10	8	13	10	5	7	5	9	9	10	5	2	9	4	1	4	1	4
hsa-miR-761	11	7	9	6	14	5	24	20	16	29	20	15	19	16	7	12	25	12	21	19	7	15	15	14	23	17	13	19	15	22	23	16	21	22	24	19	12	18	22	20	19	23	6	7	2	7	8	1	4
hsa-miR-764	12	5	7	3	9	6	8	9	8	12	11	14	8	7	5	11	9	6	15	3	1	8	13	7	9	3	5	7	8	9	8	7	12	10	3	6	10	5	10	9	15	11	8	7	10	5	6	8	4
hsa-miR-765	11	9	13	14	12	6	10	16	6	16	12	17	11	10	7	9	12	5	6	9	5	10	10	10	10	8	12	6	5	8	15	13	10	10	8	12	10	13	16	13	16	13	3	6	8	2	7	4	3
hsa-miR-766-3p	8	6	7	10	13	8	10	8	15	26	18	21	16	19	9	5	17	7	8	5	7	10	17	20	18	10	12	9	10	16	17	15	12	12	10	12	7	15	21	15	24	12	14	12	6	2	8	8	7
hsa-miR-766-5p	4	4	3	5	5	7	4	8	3	12	9	5	7	4	1	4	10	7	9	6	5	6	7	5	5	6	7	4	7	4	10	7	4	5	8	2	7	7	7	5	7	8	1	3	4	1	2	1	6
hsa-miR-767-3p	8	5	5	12	7	4	14	9	6	13	20	8	4	8	8	8	10	2	3	5	5	7	9	5	6	9	9	8	9	3	11	10	11	9	10	3	10	8	7	9	9	5	4	4	6	1	4	3	3
hsa-miR-767-5p	8	7	7	5	12	6	11	8	12	14	9	8	8	6	2	10	11	7	7	9	4	9	10	8	10	9	6	11	8	9	6	11	14	5	17	5	11	8	14	8	13	16	6	5	5	3	8	6	3
hsa-miR-769-3p	5	5	4	6	8	1	15	8	8	9	8	6	5	8	3	9	9	4	5	6	3	9	8	12	5	4	3	4	4	4	7	6	5	9	13	9	7	10	8	9	9	7	3	10	7	1	7	7	4
hsa-miR-769-5p	10	7	7	8	7	3	13	11	12	24	25	17	11	16	9	18	16	9	17	10	1	11	9	12	16	7	14	8	13	14	21	14	13	15	17	13	15	14	20	8	15	18	7	14	6	5	5	9	4
hsa-miR-770-5p	23	21	12	19	19	17	18	25	17	20	22	10	14	15	11	20	17	13	17	15	5	18	17	8	22	12	18	15	12	17	29	22	14	16	18	15	20	19	20	13	16	13	15	14	8	5	19	12	18
hsa-miR-802	4	3	8	6	12	4	12	10	7	6	11	7	6	5	6	6	10	3	15	6	2	8	9	11	8	3	3	7	2	6	10	11	13	3	15	7	17	13	5	9	12	10	2	7	6	3	7	2	10
hsa-miR-873-3p	30	20	26	28	24	14	82	70	43	104	82	65	61	54	21	45	90	34	59	48	24	35	65	37	77	48	26	47	51	55	81	67	59	58	76	57	64	69	74	73	63	54	26	37	16	7	26	14	26
hsa-miR-873-5p	7	2	3	4	2	4	15	10	7	13	14	12	6	6	1	5	7	3	4	5	6	3	9	6	9	3	8	2	6	6	6	10	6	10	9	8	9	13	9	13	7	7	2	9	6	1	3	6	4
hsa-miR-874-3p	15	9	8	12	12	12	13	17	6	23	22	10	8	5	8	14	13	10	7	5	9	9	17	10	8	11	5	7	5	2	12	12	7	19	13	8	15	13	11	9	11	7	13	7	4	14	5	10	6
hsa-miR-874-5p	4	1	6	5	8	8	15	14	16	7	13	6	10	11	4	12	14	4	10	8	4	5	11	10	12	8	11	9	5	8	4	5	2	13	7	8	4	5	8	3	2	5	3	7	4	1	2	6	3
hsa-miR-875-3p	6	9	4	12	8	2	9	8	10	6	8	4	5	8	4	6	6	5	14	6	4	5	3	5	3	8	7	7	2	2	5	7	5	7	3	8	4	6	6	10	4	7	7	6	5	2	6	5	1
hsa-miR-876-3p	8	6	3	8	9	9	10	16	21	13	12	8	14	8	10	12	19	8	11	21	5	13	7	4	10	11	10	11	7	10	9	18	13	13	11	7	14	16	13	8	11	10	9	11	10	2	7	7	9
hsa-miR-876-5p	3	5	5	7	4	10	12	4	6	7	6	11	1	3	3	9	4	2	2	7	2	6	6	3	4	3	7	5	5	2	4	4	8	8	7	6	11	7	8	6	3	7	5	1	3	4	4	3	3
hsa-miR-877-5p	34	25	21	20	20	17	36	39	26	38	57	25	28	35	16	33	24	14	21	26	17	24	24	24	30	24	18	11	26	22	26	33	28	23	18	19	36	36	36	33	20	31	19	34	29	11	18	20	18
hsa-miR-885-3p	30	18	16	21	21	11	24	27	25	26	14	16	12	23	12	17	19	13	22	14	9	25	16	8	23	19	13	10	6	18	29	26	20	25	17	15	18	17	26	19	22	17	26	14	16	5	13	16	17
hsa-miR-885-5p	1	5	4	1	9	5	8	8	2	8	4	5	3	4	5	4	10	2	5	3	2	8	8	4	3	4	4	3	4	6	6	5	7	6	3	4	5	6	1	3	9	5	1	6	3	1	6	5	3
hsa-miR-887-3p	6	4	5	4	9	6	7	11	7	8	9	7	7	4	1	9	5	2	6	4	6	4	6	6	8	7	10	4	6	6	10	8	7	10	8	5	8	6	5	3	9	6	3	6	5	3	3	6	6
hsa-miR-887-5p	2	7	5	3	4	3	1	8	5	2	4	8	2	1	4	1	8	5	4	3	4	3	4	4	1	7	2	7	3	5	5	1	4	3	3	1	5	7	13	5	6	6	5	3	1	1	1	2	4
hsa-miR-888-5p	15	10	9	6	15	9	16	22	14	19	14	20	13	10	7	10	8	7	4	6	11	13	12	6	13	7	9	14	5	9	14	15	13	10	16	14	12	14	9	11	13	18	8	13	8	7	12	6	12
hsa-miR-889-3p	15	17	25	30	20	14	27	30	24	27	31	22	18	28	20	31	25	18	23	17	11	19	22	18	19	18	13	15	17	8	29	31	17	19	20	12	27	28	21	20	29	25	36	29	15	4	22	16	20
hsa-miR-890	5	5	4	9	8	10	9	17	6	13	16	11	9	9	8	10	12	10	15	7	6	12	18	13	6	6	7	6	8	7	7	9	13	8	8	9	14	12	10	13	15	12	5	5	4	3	8	2	7
hsa-miR-891a-5p	11	7	6	7	5	5	13	13	8	16	15	17	9	10	2	6	7	8	12	8	5	13	12	8	6	6	9	8	13	7	18	17	12	8	13	9	20	19	7	15	9	10	3	17	10	1	12	6	4
hsa-miR-891b	35	24	20	19	29	13	34	48	18	35	37	30	21	27	26	26	38	16	30	25	10	29	34	24	25	18	23	27	19	17	36	16	24	26	30	28	33	32	26	30	22	35	16	44	24	6	23	15	24
hsa-miR-892a	6	9	11	15	5	6	11	11	9	15	11	4	8	5	12	9	11	5	6	10	5	10	8	8	7	9	7	8	8	6	15	9	10	6	6	14	14	15	11	9	9	6	6	8	9	9	6	6	7
hsa-miR-892b	9	1	4	5	8	7	8	8	4	6	7	4	3	9	3	6	10	11	11	7	4	8	6	8	4	4	4	2	1	4	8	6	5	4	5	4	7	8	8	9	4	9	4	4	1	7	4	2	4
hsa-miR-9-5p	9	2	3	4	5	6	6	4	8	8	6	7	6	6	1	3	8	2	4	7	10	4	11	4	9	4	9	5	7	2	7	1	5	8	4	5	4	7	5	8	7	6	5	4	4	3	4	4	4
hsa-miR-922	7	11	7	1	5	10	18	14	16	20	14	15	11	9	6	7	8	2	21	14	6	11	9	9	11	9	10	5	13	8	17	8	5	13	19	8	17	18	15	16	14	11	9	7	6	10	13	4	6
hsa-miR-924	6	2	4	5	5	3	3	5	7	10	9	7	3	10	3	2	4	2	5	3	3	1	10	2	7	1	5	4	3	7	7	5	6	4	6	7	5	4	3	9	8	7	2	9	1	2	2	2	2
hsa-miR-92a-1-5p	10	11	4	9	18	2	9	12	7	5	11	5	8	8	7	6	10	3	9	9	5	3	8	12	10	11	8	4	7	8	10	12	6	10	11	3	6	10	11	7	9	10	5	13	3	1	7	4	8
hsa-miR-92a-3p	4	15	23	9	27	30	18	22	34	73	75	41	43	16	37	29	42	14	13	14	7	9	21	21	13	18	22	16	18	21	10	20	18	15	16	13	35	28	56	25	6	21	6	22	7	8	12	47	3
hsa-miR-92b-3p	28	28	15	17	19	19	29	20	18	10	20	10	14	29	16	24	26	13	24	15	9	16	20	19	15	18	20	11	10	9	38	23	12	24	21	14	27	27	22	19	27	31	13	38	13	2	19	13	29
hsa-miR-93-5p	21	24	44	56	147	80	16	73	188	161	196	70	107	97	80	49	94	16	14	23	17	23	88	39	30	91	53	49	141	52	13	144	29	42	58	18	41	84	112	45	21	61	70	73	11	6	20	108	5
hsa-miR-933	6	6	5	4	13	5	11	12	11	15	11	16	8	7	5	5	9	4	7	11	7	8	10	6	11	4	6	5	6	7	7	12	10	10	11	7	9	6	9	10	9	11	5	6	5	1	3	3	7
hsa-miR-934	8	4	6	6	9	7	11	16	11	6	8	11	7	14	3	12	11	4	17	11	6	11	9	9	9	10	9	6	7	13	17	13	13	9	8	6	9	10	13	7	8	9	11	13	7	5	9	7	5
hsa-miR-935	5	5	4	4	8	1	10	11	10	8	8	3	4	4	3	8	4	1	4	4	6	6	3	3	5	5	6	3	6	6	11	8	6	5	5	5	10	5	8	9	7	7	5	8	5	1	4	6	6
hsa-miR-936	7	12	6	9	9	10	14	9	13	13	17	8	13	10	10	7	3	8	16	8	6	10	14	9	10	7	14	11	9	10	19	11	6	8	7	9	17	9	10	14	13	15	4	9	6	5	9	8	9
hsa-miR-937-3p	9	4	4	6	11	3	8	12	15	8	9	7	6	9	7	5	10	3	6	8	8	5	12	3	9	7	7	6	5	9	10	10	8	7	8	9	11	12	6	14	3	7	10	8	13	2	3	3	7
hsa-miR-939-5p	11	5	10	4	7	7	4	10	7	12	7	8	14	11	5	7	6	5	15	7	6	14	9	7	10	6	11	8	9	11	13	11	9	8	13	1	12	10	8	13	16	11	6	11	6	4	10	4	8
hsa-miR-940	9	4	5	5	8	4	11	6	14	12	7	7	4	6	2	5	7	1	8	11	4	4	10	4	5	6	7	8	1	8	11	10	5	6	8	7	6	9	7	4	10	4	1	4	3	4	4	5	4
hsa-miR-941	16	10	14	20	14	14	27	22	16	23	22	9	16	25	13	18	18	9	19	12	10	14	21	19	15	12	14	14	6	8	28	23	14	27	11	11	31	23	16	25	26	15	30	23	15	1	17	17	19
hsa-miR-942-3p	5	5	2	5	11	6	8	5	8	7	8	5	7	5	2	3	10	2	6	6	1	7	8	6	6	10	6	7	4	7	4	2	7	7	7	4	6	14	3	8	11	8	5	8	4	1	5	5	3
hsa-miR-942-5p	6	4	8	5	6	7	14	16	6	10	8	7	10	3	4	7	7	5	13	5	4	10	8	7	12	5	9	5	4	4	10	9	11	8	9	12	7	13	9	7	10	7	7	6	5	7	1	7	3
hsa-miR-944	2	8	7	9	7	6	5	9	10	8	13	8	13	8	4	6	16	6	9	4	7	6	6	7	6	6	8	7	4	9	6	8	2	7	14	7	22	16	14	8	8	10	4	1	3	9	7	11	5
hsa-miR-95-3p	5	8	11	6	11	7	12	12	11	12	13	7	16	8	6	6	8	7	10	12	7	11	16	5	7	12	9	13	6	12	15	12	20	10	9	11	11	14	14	13	14	14	5	11	4	6	7	6	5
hsa-miR-96-5p	27	18	15	25	25	16	38	26	21	25	23	11	22	24	17	21	25	12	19	16	11	13	14	19	18	17	18	19	16	20	34	23	17	19	29	15	26	19	16	23	22	22	28	29	11	2	22	7	21
hsa-miR-98-3p	9	5	3	12	9	4	17	12	5	12	16	2	10	9	8	8	8	7	9	4	4	9	11	8	11	8	9	10	7	8	12	12	8	4	7	3	14	14	11	10	13	7	9	5	7	4	6	3	3
hsa-miR-98-5p	7	5	8	10	20	19	6	28	37	46	50	26	29	12	12	9	16	3	7	6	4	9	29	10	16	5	12	10	23	14	13	27	11	9	13	8	6	9	37	15	9	27	8	16	4	1	9	18	4
hsa-miR-99a-5p	8	8	7	13	8	9	8	11	7	13	6	9	11	7	1	7	11	6	8	9	5	4	3	6	7	2	5	9	4	7	4	7	1	12	11	11	7	5	10	8	5	3	8	6	6	4	8	6	2
hsa-miR-99b-5p	9	9	10	4	12	10	19	24	25	31	22	21	22	12	5	11	17	12	19	13	10	11	19	8	7	9	11	9	14	12	16	18	21	11	16	12	17	29	22	9	14	18	8	9	5	3	13	4	5
ACTB	11	11	5	14	21	12	14	16	13	25	15	15	8	15	6	14	21	4	14	10	10	16	11	11	8	6	4	6	5	9	14	11	13	9	11	11	13	13	29	15	10	15	3	7	9	5	12	10	10
B2M	26	39	21	35	36	23	20	59	51	65	81	64	66	51	28	26	49	12	27	17	17	20	69	48	29	26	24	20	18	27	24	36	17	33	28	27	20	47	114	46	31	102	31	56	14	10	26	48	22
GAPDH	18	15	15	22	24	9	23	35	15	27	22	13	16	19	14	21	21	12	17	12	7	16	12	10	14	18	11	16	15	12	23	22	14	22	23	14	21	18	26	21	20	17	16	19	18	6	22	14	24
RPL19	5	6	4	12	12	5	12	9	14	8	11	19	3	6	8	4	6	15	9	3	4	8	5	7	7	8	7	7	6	5	6	9	9	10	8	4	9	6	9	8	9	10	9	11	5	3	6	5	8
RPLP0	2	5	4	8	7	7	11	11	10	11	6	6	7	6	3	5	8	2	7	2	4	13	12	8	3	5	6	6	2	7	13	7	13	7	7	9	12	8	12	3	5	8	7	5	2	2	6	5	8
LIG_NEG_A	6	2	5	3	5	4	17	3	7	18	10	8	5	10	7	7	9	9	12	10	4	10	10	5	10	6	5	5	6	3	5	4	8	11	9	11	9	8	9	7	6	6	3	10	3	7	4	4	8
LIG_NEG_B	2	7	9	7	9	3	9	8	8	14	7	13	4	9	3	1	4	6	17	6	6	8	12	7	8	5	12	4	4	9	7	8	4	9	8	6	4	5	14	8	10	8	6	5	4	2	4	3	2
LIG_NEG_C	25	14	13	17	8	7	17	10	8	19	11	14	23	10	8	17	19	10	15	9	5	8	12	6	13	12	6	16	3	11	24	19	9	11	9	13	20	11	13	18	12	9	13	14	10	1	11	5	14
LIG_POS_A	4541	3010	4296	3057	4333	3934	35315	39746	30210	36204	32153	30824	16055	20315	18556	23489	21637	10357	23249	24420	18018	26730	24417	20192	26416	19451	22690	16149	15329	16397	8386	6738	5839	10908	6901	8876	13366	13550	11878	7876	9582	12221	10406	10353	7502	8256	8836	7203	2297
LIG_POS_B	1343	883	1305	1074	1371	1373	9863	11305	9030	12065	10796	10322	5505	6829	6400	7191	6799	3562	6397	6794	5947	6860	6940	5806	7726	5819	6822	4305	4105	4943	2492	1811	1687	3192	1999	2678	4956	4772	4392	2707	3016	4275	3543	3115	2596	2937	3434	2722	1646
LIG_POS_C	213	144	185	162	214	180	1605	1710	1258	1492	1378	1379	704	873	810	1071	1109	668	1108	1135	866	1341	1305	1000	1089	827	904	807	754	739	482	407	346	568	395	474	645	706	558	366	494	572	461	536	342	288	320	285	219
NEG_A	8	4	4	13	5	9	8	11	9	10	8	12	5	8	7	11	15	4	10	8	5	9	5	6	6	12	4	12	11	8	10	12	3	5	8	5	5	7	10	9	7	11	4	9	5	2	6	6	7
NEG_B	9	8	12	4	10	6	8	13	6	12	12	7	13	10	6	7	8	2	9	6	4	8	10	7	8	7	7	6	7	8	10	2	10	8	10	5	5	11	8	9	15	9	4	8	10	1	6	4	4
NEG_C	25	21	16	29	30	19	79	81	69	98	97	69	48	71	48	65	95	27	48	45	31	36	65	47	71	57	53	65	58	74	71	60	64	54	89	57	65	65	85	87	63	71	26	23	16	10	32	16	20
NEG_D	30	17	16	20	32	18	29	19	18	25	21	23	14	26	20	27	17	12	21	24	14	17	25	10	28	18	14	18	16	7	22	22	22	17	12	13	21	18	22	19	16	15	16	26	14	2	23	10	15
NEG_E	12	9	8	11	10	8	12	10	12	13	10	13	3	9	11	9	15	6	11	3	7	15	8	9	14	9	8	14	8	6	7	14	10	8	8	6	5	10	7	10	8	7	8	8	8	2	14	5	10
NEG_F	17	4	5	16	14	12	10	19	13	10	11	11	11	8	11	16	9	6	10	8	3	12	6	8	9	12	8	12	8	12	11	10	11	14	10	10	14	18	16	12	15	11	8	13	11	2	11	8	10
NEG_G	3	3	6	6	7	3	7	7	3	9	7	4	5	3	6	9	4	3	8	5	2	4	8	2	2	4	6	3	8	3	3	4	3	5	6	8	5	5	4	5	7	4	8	10	1	2	6	2	1
NEG_H	5	4	12	2	7	5	4	6	7	10	5	6	7	3	3	2	7	6	3	3	4	5	6	7	4	6	7	6	6	7	9	13	8	9	4	4	9	6	9	8	10	7	4	11	7	4	7	3	1
POS_A	28003	25382	27152	25255	25485	20863	13905	15688	12377	14058	13750	11887	14603	17739	14512	15926	17267	12372	18844	15089	10696	18989	15576	13359	21215	15918	17084	13978	13634	14231	18794	18416	14596	17092	15590	13912	22978	21071	22640	19330	21431	24308	16154	21819	14892	14942	17150	13975	24606
POS_B	9273	8644	8953	8607	9021	7628	5534	5916	4665	5382	5334	4651	5850	6978	5812	6190	6578	4861	6587	5327	3973	6933	5630	4795	7759	5983	6633	5025	4851	5052	7013	6806	5351	6399	5504	4978	7625	6855	7617	6842	7052	7962	5983	8454	5453	5811	6348	4915	8429
POS_C	2890	2680	2877	2744	2840	2420	1898	1901	1547	1766	1821	1456	1863	2237	1859	2045	2212	1571	2176	1743	1223	2199	1829	1474	2570	1926	2215	1679	1612	1732	2296	2139	1830	2022	1750	1577	2358	2139	2268	2149	2242	2484	1963	2765	1862	1275	2054	1642	2603
POS_D	566	516	533	537	571	463	329	376	247	339	291	241	364	400	344	338	356	273	421	352	245	425	353	277	473	320	402	319	295	328	454	411	334	400	384	301	485	439	473	380	457	515	346	519	331	370	377	324	540
POS_E	117	81	90	84	112	80	43	55	50	48	47	44	55	83	51	59	59	51	61	42	39	74	47	42	84	50	59	62	50	50	71	83	57	68	56	59	73	68	81	75	78	96	45	76	57	44	55	49	73
POS_F	34	35	59	42	39	40	36	42	38	33	44	29	41	40	37	42	36	27	38	28	26	37	24	35	30	30	38	27	34	38	38	43	28	33	49	29	49	51	45	28	43	38	25	30	27	20	43	31	38
ath-miR159a	35	34	46	31	57	51	42	34	33	37	33	33	24	34	33	24	28	14	25	31	31	15	36	19	68	53	48	30	34	47	36	24	22	33	33	30	78	33	53	30	35	45	37	20	20	31	39	39	20
cel-miR-248	431	345	337	104	384	47	110	129	42	24	33	23	24	21	17	25	29	7	354	260	65	196	265	101	267	200	94	245	242	234	438	397	377	350	254	179	167	67	118	176	193	165	260	323	114	77	74	31	12
cel-miR-254	1006	759	1256	513	943	628	444	239	309	145	214	285	77	98	73	125	186	78	894	691	491	443	656	280	1357	897	709	625	637	908	1201	754	904	788	528	478	874	279	556	375	394	823	834	833	415	334	537	340	31
osa-miR414	63	74	103	30	94	52	61	35	21	29	45	66	53	57	47	66	51	34	53	41	57	26	39	25	57	33	23	50	54	216	81	27	33	48	27	26	183	53	103	77	47	167	67	98	43	57	58	74	31
osa-miR442	320	371	375	204	401	117	220	114	65	59	91	87	54	65	28	48	71	25	343	283	133	173	285	124	435	297	237	198	275	250	420	333	403	386	258	185	427	106	245	243	275	375	430	744	173	194	176	136	42
[truncated: 181 more columns]
