# Supplementary material for: Prognostic role of elevated mir-24-3p in breast cancer and its association with the metastatic process
Source: Oncotarget. 2018 Feb 5;9(16):12868–78. doi: 10.18632/oncotarget.24403 (PMC5849180; doi:10.18632/oncotarget.24403)
Supplement: Supplementary file 5 [file oncotarget-09-12868-s005.txt]

row	gender	race	vital_status	metastasis_site	er_status_by_ihc	pr_status_by_ihc	her2_status_by_ihc	her2_fish_status	PAM50	PAM50.mRNA	TNBCinfo	birth_days_to	sex	tumor_status	status	last_contact_days_to	deathDaysTo	time	stageINFO	hsa.mir.24.1
TCGA.3C.AALI	FEMALE	BLACK_OR_AFRICAN_AMERICAN	Alive	NA	Positive	Positive	Positive	NA	NA	NA	NON-TNBC	-18538	2	TUMOR_FREE	1	3801	NA_Applicable	3801	Stage2_	1074.7631254956
TCGA.3C.AALJ	FEMALE	BLACK_OR_AFRICAN_AMERICAN	Alive	NA	Positive	Positive	Indeterminate	NA	NA	NA	NON-TNBC	-22848	2	TUMOR_FREE	1	1228	NA_Applicable	1228	Stage2_	2472.9835846602
TCGA.3C.AALK	FEMALE	BLACK_OR_AFRICAN_AMERICAN	Alive	NA	Positive	Positive	Positive	NA	NA	NA	NON-TNBC	-19074	2	TUMOR_FREE	1	1217	NA_Applicable	1217	Stage1_	1312.260768608
TCGA.4H.AAAK	FEMALE	WHITE	Alive	NA	Positive	Positive	Equivocal	NA	NA	NA	NON-TNBC	-18371	2	TUMOR_FREE	1	158	NA_Applicable	158	Stage3_	1461.1879354827
TCGA.5L.AAT0	FEMALE	WHITE	Alive	NA	Positive	Positive	Negative	NA	NA	NA	NON-TNBC	-15393	2	TUMOR_FREE	1	1477	NA_Applicable	1477	Stage2_	1221.1813296921
TCGA.5L.AAT1	FEMALE	WHITE	Alive	Bone	Positive	Positive	Equivocal	NA	NA	NA	NON-TNBC	-23225	2	WITH_TUMOR	1	1471	NA_Applicable	1471	Stage4_	950.4768193758
TCGA.5T.A9QA	FEMALE	BLACK_OR_AFRICAN_AMERICAN	Alive	NA	Positive	Negative	Equivocal	Negative	NA	NA	NON-TNBC	-19031	2	Unknown	1	12	NA_Applicable	12	Stage2_	1399.0947982915
TCGA.A1.A0SB	FEMALE	WHITE	Alive	NA	Positive	Negative	Negative	NA	NA	NA	NON-TNBC	-25833	2	TUMOR_FREE	1	259	NA_Applicable	259	Stage1_	1537.4656036031
TCGA.A1.A0SD	FEMALE	WHITE	Alive	NA	Positive	Positive	Negative	NA	LumA	Luminal_A	NON-TNBC	-21793	2	NA	1	437	NA_Applicable	437	Stage2_	1892.1183711868
TCGA.A1.A0SE	FEMALE	WHITE	Alive	NA	Positive	Positive	Negative	Negative	LumA	Luminal_A	NON-TNBC	-20717	2	TUMOR_FREE	1	1321	NA_Applicable	1321	Stage1_	1262.9814108674
TCGA.A1.A0SF	FEMALE	WHITE	Alive	NA	Positive	Positive	Negative	NA	NA	NA	NON-TNBC	-19731	2	TUMOR_FREE	1	1463	NA_Applicable	1463	Stage2_	1206.6795403631
TCGA.A1.A0SG	FEMALE	WHITE	Alive	NA	Positive	Positive	Negative	NA	NA	NA	NON-TNBC	-22380	2	NA	1	434	NA_Applicable	434	Stage2_	1726.6617259726
TCGA.A1.A0SH	FEMALE	WHITE	Alive	NA	Negative	Positive	Equivocal	Negative	LumA	Luminal_A	NON-TNBC	-14595	2	TUMOR_FREE	1	1437	NA_Applicable	1437	Stage2_	2666.7380041369
TCGA.A1.A0SI	FEMALE	WHITE	Alive	NA	Positive	Positive	Negative	NA	NA	NA	NON-TNBC	-19250	2	TUMOR_FREE	1	635	NA_Applicable	635	Stage2_	1386.6374814504
TCGA.A1.A0SJ	FEMALE	BLACK_OR_AFRICAN_AMERICAN	Alive	NA	Positive	Positive	Equivocal	Negative	LumA	Luminal_A	NON-TNBC	-14383	2	TUMOR_FREE	1	416	NA_Applicable	416	Stage3_	2666.1639441315
TCGA.A1.A0SK	FEMALE	ASIAN	Dead	NA	Negative	Negative	Negative	NA	Basal	Basal-like	TNBC	-20048	2	NA	2	NA	967	967	Stage2_	3254.2311345137
TCGA.A1.A0SM	MALE	WHITE	Alive	NA	Positive	Negative	Positive	Positive	LumB	Luminal_B	NON-TNBC	-28198	1	TUMOR_FREE	1	242	NA_Applicable	242	Stage2_	2525.441831069
TCGA.A1.A0SN	FEMALE	WHITE	Alive	NA	Positive	Positive	Positive	NA	NA	NA	NON-TNBC	-18401	2	TUMOR_FREE	1	1196	NA_Applicable	1196	Stage2_	1333.1349660804
TCGA.A1.A0SO	FEMALE	WHITE	Alive	NA	Negative	Negative	Equivocal	Negative	Basal	Basal-like	TNBC	-24826	2	TUMOR_FREE	1	852	NA_Applicable	852	Stage2_	887.8912802721
TCGA.A1.A0SP	FEMALE	NA	Alive	NA	Negative	Negative	Negative	NA	NA	NA	TNBC	-14954	2	TUMOR_FREE	1	584	NA_Applicable	584	Stage2_	4006.8449454305
TCGA.A1.A0SQ	FEMALE	WHITE	Alive	NA	Positive	Positive	Negative	NA	NA	NA	NON-TNBC	-16458	2	TUMOR_FREE	1	554	NA_Applicable	554	Stage2_	607.1184500715
TCGA.A2.A04N	FEMALE	WHITE	Alive	NA	Positive	Positive	NA	Negative	LumA	Luminal_A	NON-TNBC	-24155	2	TUMOR_FREE	1	3153	NA_Applicable	3153	Stage1_	1248.2115196605
TCGA.A2.A04P	FEMALE	BLACK_OR_AFRICAN_AMERICAN	Dead	NA	Negative	Negative	NA	Negative	Basal	Basal-like	TNBC	-13238	2	WITH_TUMOR	2	NA	548	548	Stage3_	2851.6069335216
TCGA.A2.A04Q	FEMALE	WHITE	Alive	NA	Negative	Negative	Equivocal	Negative	Basal	Basal-like	TNBC	-17660	2	TUMOR_FREE	1	2179	NA_Applicable	2179	Stage1_	1230.5639107803
TCGA.A2.A04R	FEMALE	BLACK_OR_AFRICAN_AMERICAN	Alive	NA	Positive	Positive	Equivocal	Negative	LumB	Luminal_B	NON-TNBC	-13483	2	TUMOR_FREE	1	2365	NA_Applicable	2365	Stage1_	1404.7928913557
TCGA.A2.A04T	FEMALE	WHITE	Alive	NA	Negative	Negative	Equivocal	Negative	Basal	Basal-like	TNBC	-22707	2	TUMOR_FREE	1	1950	NA_Applicable	1950	Stage2_	1291.9541832169
TCGA.A2.A04U	FEMALE	WHITE	Alive	NA	Negative	Negative	Negative	Positive	Basal	Basal-like	NON-TNBC	-17474	2	TUMOR_FREE	1	671	NA_Applicable	671	Stage2_	2629.6470671114
TCGA.A2.A04V	FEMALE	WHITE	Dead	NA	Positive	Positive	Equivocal	Negative	LumA	Luminal_A	NON-TNBC	-14250	2	WITH_TUMOR	2	NA	1920	1920	Stage2_	2094.2312597981
TCGA.A2.A04W	FEMALE	WHITE	Alive	NA	Negative	Negative	Positive	Positive	Her2	HER2-enriched	NON-TNBC	-18345	2	TUMOR_FREE	1	1918	NA_Applicable	1918	Stage2_	3047.5674768353
TCGA.A2.A04X	FEMALE	WHITE	Alive	NA	Positive	Positive	Positive	Positive	Her2	HER2-enriched	NON-TNBC	-12642	2	TUMOR_FREE	1	1349	NA_Applicable	1349	Stage2_	940.814428114
TCGA.A2.A04Y	FEMALE	WHITE	Alive	NA	Positive	Positive	Negative	Negative	LumA	Luminal_A	NON-TNBC	-19533	2	TUMOR_FREE	1	764	NA_Applicable	764	Stage2_	1837.3274469739
TCGA.A2.A0CK	FEMALE	WHITE	Alive	NA	Positive	Positive	Negative	Negative	NA	NA	NON-TNBC	-22094	2	TUMOR_FREE	1	3820	NA_Applicable	3820	Stage3_	1836.4800313811
TCGA.A2.A0CL	FEMALE	BLACK_OR_AFRICAN_AMERICAN	Alive	NA	Positive	Positive	Negative	Negative	Her2	HER2-enriched	NON-TNBC	-13556	2	TUMOR_FREE	1	1827	NA_Applicable	1827	Stage3_	1748.0139944656
TCGA.A2.A0CM	FEMALE	BLACK_OR_AFRICAN_AMERICAN	Dead	NA	Negative	Negative	Negative	NA	Basal	Basal-like	TNBC	-14969	2	WITH_TUMOR	2	NA	754	754	Stage2_	2902.3028061974
TCGA.A2.A0CO	FEMALE	WHITE	Alive	NA	Positive	Positive	Negative	Negative	NA	NA	NON-TNBC	-31404	2	TUMOR_FREE	1	3409	NA_Applicable	3409	Stage2_	1935.4561851476
TCGA.A2.A0CP	FEMALE	WHITE	Alive	NA	Positive	Positive	NA	Negative	LumA	Luminal_A	NON-TNBC	-22133	2	TUMOR_FREE	1	2495	NA_Applicable	2495	Stage1_	1218.702368384
TCGA.A2.A0CQ	FEMALE	BLACK_OR_AFRICAN_AMERICAN	Alive	NA	Positive	Positive	Equivocal	Negative	LumA	Luminal_A	NON-TNBC	-22810	2	TUMOR_FREE	1	2393	NA_Applicable	2393	Stage1_	629.1381837711
TCGA.A2.A0CR	FEMALE	ASIAN	Alive	NA	Positive	Positive	Negative	Negative	NA	NA	NON-TNBC	-20075	2	TUMOR_FREE	1	2955	NA_Applicable	2955	Stage2_	1881.1218441894
TCGA.A2.A0CS	FEMALE	WHITE	Alive	Other,_specify	Positive	Positive	Equivocal	Negative	LumA	Luminal_A	NON-TNBC	-26817	2	TUMOR_FREE	1	2298	NA_Applicable	2298	Stage4_	1722.1840991828
TCGA.A2.A0CT	FEMALE	WHITE	Alive	NA	Positive	Negative	Equivocal	Negative	LumB	Luminal_B	NON-TNBC	-25959	2	TUMOR_FREE	1	1918	NA_Applicable	1918	Stage2_	1690.4590475422
TCGA.A2.A0CU	FEMALE	WHITE	Dead	NA	Positive	Positive	Equivocal	Negative	LumA	Luminal_A	NON-TNBC	-26823	2	TUMOR_FREE	2	NA	158	158	Stage2_	1426.1755596984
TCGA.A2.A0CV	FEMALE	ASIAN	Alive	NA	Positive	Positive	Negative	Negative	LumA	Luminal_A	NON-TNBC	-15289	2	TUMOR_FREE	1	1870	NA_Applicable	1870	Stage2_	1208.2187779325
TCGA.A2.A0CW	FEMALE	WHITE	Alive	NA	Positive	Positive	Equivocal	Negative	LumB	Luminal_B	NON-TNBC	-24541	2	TUMOR_FREE	1	1750	NA_Applicable	1750	Stage2_	1183.9179489384
TCGA.A2.A0CY	FEMALE	WHITE	Alive	NA	Positive	Positive	Negative	Negative	Her2	HER2-enriched	NON-TNBC	-23229	2	TUMOR_FREE	1	1288	NA_Applicable	1288	Stage2_	3087.6752423079
TCGA.A2.A0CZ	FEMALE	WHITE	Alive	NA	Positive	Positive	Negative	Negative	LumA	Luminal_A	NON-TNBC	-17026	2	TUMOR_FREE	1	1339	NA_Applicable	1339	Stage2_	986.1107937245
TCGA.A2.A0D0	FEMALE	BLACK_OR_AFRICAN_AMERICAN	Alive	NA	Negative	Negative	Negative	Negative	Basal	Basal-like	TNBC	-22115	2	TUMOR_FREE	1	643	NA_Applicable	643	Stage2_	2741.5874361735
TCGA.A2.A0D1	FEMALE	WHITE	Alive	NA	Negative	Negative	Positive	Positive	Her2	HER2-enriched	NON-TNBC	-28084	2	TUMOR_FREE	1	786	NA_Applicable	786	Stage2_	1337.9055494172
TCGA.A2.A0D2	FEMALE	WHITE	Alive	NA	Negative	Negative	Negative	Negative	Basal	Basal-like	TNBC	-16623	2	TUMOR_FREE	1	761	NA_Applicable	761	Stage2_	1596.9097307646
TCGA.A2.A0D3	FEMALE	WHITE	Alive	NA	Positive	Positive	Negative	Negative	LumA	Luminal_A	NON-TNBC	-15524	2	TUMOR_FREE	1	736	NA_Applicable	736	Stage1_	1152.5740043443
TCGA.A2.A0D4	FEMALE	BLACK_OR_AFRICAN_AMERICAN	Alive	NA	Positive	Positive	Negative	Negative	LumB	Luminal_B	NON-TNBC	-13805	2	TUMOR_FREE	1	496	NA_Applicable	496	Stage2_	1294.1029713292
TCGA.A2.A0EM	FEMALE	WHITE	Alive	NA	Positive	Positive	NA	Negative	LumA	Luminal_A	NON-TNBC	-26845	2	TUMOR_FREE	1	2758	NA_Applicable	2758	Stage1_	1690.8627334151
TCGA.A2.A0EN	FEMALE	WHITE	Alive	NA	Positive	Positive	Equivocal	Negative	LumA	Luminal_A	NON-TNBC	-25771	2	TUMOR_FREE	1	4088	NA_Applicable	4088	Stage2_	2142.4189330219
TCGA.A2.A0EO	FEMALE	WHITE	Alive	NA	Positive	Positive	Negative	Negative	LumA	Luminal_A	NON-TNBC	-19880	2	TUMOR_FREE	1	2181	NA_Applicable	2181	Stage1_	1296.7741237749
TCGA.A2.A0EP	FEMALE	WHITE	Alive	NA	Positive	Negative	Negative	Negative	NA	NA	NON-TNBC	-20585	2	TUMOR_FREE	1	3021	NA_Applicable	3021	Stage1_	2924.5337016015
TCGA.A2.A0EQ	FEMALE	BLACK_OR_AFRICAN_AMERICAN	Alive	NA	Negative	Negative	Positive	Negative	Her2	HER2-enriched	NON-TNBC	-23543	2	TUMOR_FREE	1	2053	NA_Applicable	2053	Stage2_	841.553752044
TCGA.A2.A0ER	FEMALE	WHITE	Alive	NA	Positive	Positive	Equivocal	Negative	LumB	Luminal_B	NON-TNBC	-23021	2	TUMOR_FREE	1	1903	NA_Applicable	1903	Stage1_	970.598416108
TCGA.A2.A0ES	FEMALE	WHITE	Alive	NA	Positive	Positive	Negative	Negative	LumA	Luminal_A	NON-TNBC	-19160	2	TUMOR_FREE	1	1001	NA_Applicable	1001	Stage2_	1311.3283432438
TCGA.A2.A0ET	FEMALE	WHITE	Alive	NA	Positive	Positive	Equivocal	Negative	LumA	Luminal_A	NON-TNBC	-21464	2	TUMOR_FREE	1	807	NA_Applicable	807	Stage3_	673.0875102429
TCGA.A2.A0EU	FEMALE	WHITE	Alive	NA	Positive	Positive	Negative	Negative	LumA	Luminal_A	NON-TNBC	-29144	2	TUMOR_FREE	1	733	NA_Applicable	733	Stage1_	3036.8522745734
TCGA.A2.A0EV	FEMALE	WHITE	Alive	NA	Positive	Positive	Negative	Negative	LumA	Luminal_A	NON-TNBC	-29285	2	TUMOR_FREE	1	545	NA_Applicable	545	Stage1_	1284.0238671536
TCGA.A2.A0EW	FEMALE	WHITE	Alive	NA	Positive	Positive	Negative	Negative	LumA	Luminal_A	NON-TNBC	-19413	2	TUMOR_FREE	1	770	NA_Applicable	770	Stage3_	1358.4322706362
TCGA.A2.A0EX	FEMALE	WHITE	Alive	NA	Positive	Positive	Negative	Negative	LumA	Luminal_A	NON-TNBC	-16858	2	TUMOR_FREE	1	550	NA_Applicable	550	Stage2_	1152.6881206629
TCGA.A2.A0EY	FEMALE	WHITE	Alive	NA	Positive	Negative	Positive	Positive	LumB	Luminal_B	NON-TNBC	-22872	2	TUMOR_FREE	1	485	NA_Applicable	485	Stage2_	1009.5563466477
TCGA.A2.A0ST	FEMALE	WHITE	Alive	NA	Negative	Negative	NA	Negative	Basal	Basal-like	TNBC	-22922	2	NA	1	2619	NA_Applicable	2619	Stage2_	1831.4776506834
TCGA.A2.A0SU	FEMALE	WHITE	Alive	NA	Positive	Positive	Negative	NA	LumA	Luminal_A	NON-TNBC	-24219	2	TUMOR_FREE	1	1352	NA_Applicable	1352	Stage2_	1804.151621099
TCGA.A2.A0SV	FEMALE	WHITE	Dead	Bone	Positive	Positive	Equivocal	Negative	LumB	Luminal_B	NON-TNBC	-23126	2	WITH_TUMOR	2	NA	825	825	Stage4_	3670.038136486
TCGA.A2.A0SW	FEMALE	WHITE	Dead	Liver	Positive	Negative	NA	Negative	LumB	Luminal_B	NON-TNBC	-30085	2	WITH_TUMOR	2	NA	1365	1365	Stage4_	1993.1833668291
TCGA.A2.A0SX	FEMALE	WHITE	Alive	NA	Negative	Negative	Negative	NA	Basal	Basal-like	TNBC	-17774	2	WITH_TUMOR	1	1288	NA_Applicable	1288	Stage1_	3642.7615678799
TCGA.A2.A0SY	FEMALE	WHITE	Alive	NA	Positive	Positive	NA	Positive	LumA	Luminal_A	NON-TNBC	-22928	2	TUMOR_FREE	1	1154	NA_Applicable	1154	Stage3_	1707.5302760038
TCGA.A2.A0T0	FEMALE	WHITE	Alive	NA	Negative	Negative	Negative	NA	Basal	Basal-like	TNBC	-21575	2	TUMOR_FREE	1	337	NA_Applicable	337	Stage2_	4702.0653568213
TCGA.A2.A0T1	FEMALE	AMERICAN_INDIAN_OR_ALASKA_NATIVE	Alive	NA	Negative	Negative	Positive	NA	Her2	HER2-enriched	NON-TNBC	-20227	2	TUMOR_FREE	1	323	NA_Applicable	323	Stage3_	2268.893702522
TCGA.A2.A0T2	FEMALE	WHITE	Dead	Liver	Negative	Negative	Negative	NA	Basal	Basal-like	TNBC	-24235	2	WITH_TUMOR	2	NA	255	255	Stage4_	3273.6150954537
TCGA.A2.A0T3	FEMALE	WHITE	Alive	NA	Positive	Positive	Equivocal	Negative	LumB	Luminal_B	NON-TNBC	-13680	2	TUMOR_FREE	1	456	NA_Applicable	456	Stage1_	2184.6264028306
TCGA.A2.A0T4	FEMALE	WHITE	Alive	NA	Positive	Positive	Equivocal	Negative	LumB	Luminal_B	NON-TNBC	-22849	2	TUMOR_FREE	1	395	NA_Applicable	395	Stage2_	1686.078090141
TCGA.A2.A0T5	FEMALE	WHITE	Alive	NA	Positive	Positive	Negative	Negative	LumA	Luminal_A	NON-TNBC	-14503	2	TUMOR_FREE	1	321	NA_Applicable	321	Stage2_	1806.6341485668
TCGA.A2.A0T6	FEMALE	WHITE	Alive	NA	Positive	Positive	Negative	NA	LumA	Luminal_A	NON-TNBC	-18334	2	TUMOR_FREE	1	344	NA_Applicable	344	Stage2_	1603.0176103476
TCGA.A2.A0T7	FEMALE	WHITE	Alive	NA	Positive	Positive	Negative	NA	LumA	Luminal_A	NON-TNBC	-18756	2	TUMOR_FREE	1	397	NA_Applicable	397	Stage2_	2123.1953503502
TCGA.A2.A0YC	FEMALE	WHITE	Alive	NA	Positive	Positive	NA	Negative	LumA	Luminal_A	NON-TNBC	-21685	2	TUMOR_FREE	1	644	NA_Applicable	644	Stage2_	1281.6669057529
TCGA.A2.A0YD	FEMALE	WHITE	Alive	NA	Positive	Positive	NA	Negative	LumA	Luminal_A	NON-TNBC	-23021	2	TUMOR_FREE	1	550	NA_Applicable	550	Stage2_	1239.1796901192
TCGA.A2.A0YF	FEMALE	BLACK_OR_AFRICAN_AMERICAN	Alive	NA	Positive	Negative	Negative	NA	LumA	Luminal_A	NON-TNBC	-24660	2	TUMOR_FREE	1	289	NA_Applicable	289	Stage1_	1374.1974560454
TCGA.A2.A0YG	FEMALE	WHITE	Alive	NA	Positive	Positive	Positive	NA	LumB	Luminal_B	NON-TNBC	-23058	2	TUMOR_FREE	1	404	NA_Applicable	404	Stage3_	1210.3125258001
TCGA.A2.A0YH	FEMALE	WHITE	Alive	NA	Positive	Positive	Negative	NA	LumB	Luminal_B	NON-TNBC	-19596	2	TUMOR_FREE	1	379	NA_Applicable	379	Stage3_	958.6759623063
TCGA.A2.A0YI	FEMALE	WHITE	Alive	NA	Positive	Positive	Negative	NA	LumA	Luminal_A	NON-TNBC	-22961	2	TUMOR_FREE	1	358	NA_Applicable	358	Stage1_	932.4745104035
TCGA.A2.A0YK	FEMALE	WHITE	Alive	NA	Positive	Negative	Negative	NA	Normal	Normal-like	NON-TNBC	-22625	2	TUMOR_FREE	1	334	NA_Applicable	334	Stage2_	856.4092375516
TCGA.A2.A0YL	FEMALE	WHITE	Alive	NA	Positive	Positive	Negative	NA	LumA	Luminal_A	NON-TNBC	-17702	2	TUMOR_FREE	1	268	NA_Applicable	268	Stage3_	783.8850885809
TCGA.A2.A0YM	FEMALE	WHITE	Alive	NA	Negative	Negative	NA	Negative	Basal	Basal-like	TNBC	-24831	2	TUMOR_FREE	1	662	NA_Applicable	662	Stage2_	4291.571154332
TCGA.A2.A0YT	FEMALE	WHITE	Dead	NA	Positive	Negative	NA	Negative	NA	NA	NON-TNBC	-20482	2	TUMOR_FREE	2	NA	723	723	Stage3_	1766.1421904109
TCGA.A2.A1FV	FEMALE	WHITE	Alive	NA	Positive	Positive	Negative	Negative	NA	NA	NON-TNBC	-27287	2	TUMOR_FREE	1	461	NA_Applicable	461	Stage2_	1932.8448946733
TCGA.A2.A1FW	FEMALE	WHITE	Alive	NA	Positive	Negative	Negative	NA	NA	NA	NON-TNBC	-22779	2	TUMOR_FREE	1	221	NA_Applicable	221	Stage3_	849.4909173494
TCGA.A2.A1FX	FEMALE	WHITE	Alive	NA	Positive	Positive	NA	Negative	NA	NA	NON-TNBC	-22344	2	TUMOR_FREE	1	935	NA_Applicable	935	Stage3_	1329.6062308486
TCGA.A2.A1FZ	FEMALE	WHITE	Alive	NA	Positive	Positive	Negative	NA	NA	NA	NON-TNBC	-23055	2	TUMOR_FREE	1	410	NA_Applicable	410	Stage2_	1184.0234360932
TCGA.A2.A1G0	FEMALE	WHITE	Alive	NA	Positive	Positive	Equivocal	Negative	NA	NA	NON-TNBC	-18002	2	NA	1	380	NA_Applicable	380	Stage2_	1896.8455620282
TCGA.A2.A1G1	FEMALE	WHITE	Alive	NA	Negative	Negative	Equivocal	Positive	NA	NA	NON-TNBC	-31223	2	TUMOR_FREE	1	371	NA_Applicable	371	Stage2_	7780.0872352683
TCGA.A2.A1G4	FEMALE	WHITE	Alive	NA	Positive	Positive	Negative	NA	NA	NA	NON-TNBC	-25966	2	TUMOR_FREE	1	372	NA_Applicable	372	Stage3_	2236.5920855199
TCGA.A2.A1G6	FEMALE	WHITE	Alive	NA	Negative	Negative	Negative	NA	NA	NA	TNBC	-18514	2	TUMOR_FREE	1	132	NA_Applicable	132	Stage3_	1123.7346330487
TCGA.A2.A259	FEMALE	BLACK_OR_AFRICAN_AMERICAN	Alive	NA	Positive	Positive	Negative	Negative	NA	NA	NON-TNBC	-25666	2	TUMOR_FREE	1	1286	NA_Applicable	1286	Stage1_	2745.4714473465
TCGA.A2.A25A	FEMALE	WHITE	Alive	NA	Positive	Positive	Equivocal	Negative	NA	NA	NON-TNBC	-16084	2	TUMOR_FREE	1	2968	NA_Applicable	2968	Stage2_	2374.5811666035
TCGA.A2.A25B	FEMALE	BLACK_OR_AFRICAN_AMERICAN	Alive	NA	Positive	Positive	Equivocal	Negative	NA	NA	NON-TNBC	-14454	2	TUMOR_FREE	1	258	NA_Applicable	258	Stage2_	2101.8696903666
TCGA.A2.A25C	FEMALE	WHITE	Alive	NA	Positive	Positive	Negative	NA	NA	NA	NON-TNBC	-18508	2	TUMOR_FREE	1	285	NA_Applicable	285	Stage2_	1171.8067183599
TCGA.A2.A25D	FEMALE	WHITE	Alive	NA	Positive	Negative	Negative	Negative	NA	NA	NON-TNBC	-32872	2	TUMOR_FREE	1	243	NA_Applicable	243	Stage3_	3311.7273617285
TCGA.A2.A25E	FEMALE	BLACK_OR_AFRICAN_AMERICAN	Alive	NA	Positive	Positive	Equivocal	Equivocal	NA	NA	NON-TNBC	-12601	2	TUMOR_FREE	1	2511	NA_Applicable	2511	Stage3_	1807.7063286577
TCGA.A2.A25F	FEMALE	WHITE	Alive	NA	Negative	Positive	Negative	NA	NA	NA	NON-TNBC	-24319	2	TUMOR_FREE	1	114	NA_Applicable	114	Stage2_	1673.6719789596
TCGA.A2.A3KC	FEMALE	BLACK_OR_AFRICAN_AMERICAN	Alive	NA	Positive	Positive	Equivocal	Negative	NA	NA	NON-TNBC	-20401	2	TUMOR_FREE	1	363	NA_Applicable	363	Stage2_	1892.3167589064
TCGA.A2.A3KD	FEMALE	WHITE	Alive	NA	Positive	Positive	Negative	Negative	NA	NA	NON-TNBC	-17372	2	TUMOR_FREE	1	804	NA_Applicable	804	Stage3_	1755.955870562
TCGA.A2.A3XS	FEMALE	BLACK_OR_AFRICAN_AMERICAN	Dead	NA	Negative	Negative	NA	Negative	NA	NA	TNBC	-23000	2	WITH_TUMOR	2	NA	1032	1032	Stage3_	3440.5490053293
TCGA.A2.A3XT	FEMALE	BLACK_OR_AFRICAN_AMERICAN	Alive	NA	Negative	Negative	Negative	Negative	NA	NA	TNBC	-16649	2	TUMOR_FREE	1	2238	NA_Applicable	2238	Stage2_	3617.6095084353
TCGA.A2.A3XU	FEMALE	BLACK_OR_AFRICAN_AMERICAN	Dead	NA	Negative	Negative	NA	Negative	NA	NA	TNBC	-13046	2	WITH_TUMOR	2	NA	912	912	Stage2_	5249.0856819668
TCGA.A2.A3XV	FEMALE	BLACK_OR_AFRICAN_AMERICAN	Alive	NA	Positive	Negative	Equivocal	Positive	NA	NA	NON-TNBC	-16971	2	TUMOR_FREE	1	428	NA_Applicable	428	Stage2_	1335.0817389881
TCGA.A2.A3XW	FEMALE	BLACK_OR_AFRICAN_AMERICAN	Alive	NA	Positive	Negative	Negative	Negative	NA	NA	NON-TNBC	-15670	2	TUMOR_FREE	1	1209	NA_Applicable	1209	Stage2_	3534.3684853865
TCGA.A2.A3XX	FEMALE	BLACK_OR_AFRICAN_AMERICAN	Alive	NA	Negative	Negative	Negative	Negative	NA	NA	TNBC	-17981	2	TUMOR_FREE	1	1168	NA_Applicable	1168	Stage2_	2568.9079483867
TCGA.A2.A3XY	FEMALE	BLACK_OR_AFRICAN_AMERICAN	Alive	NA	Negative	Negative	Negative	Negative	NA	NA	TNBC	-18059	2	TUMOR_FREE	1	786	NA_Applicable	786	Stage2_	2018.8310120781
TCGA.A2.A3XZ	FEMALE	BLACK_OR_AFRICAN_AMERICAN	Alive	NA	Negative	Negative	Positive	NA	NA	NA	NON-TNBC	-16978	2	TUMOR_FREE	1	973	NA_Applicable	973	Stage1_	1104.6970348155
TCGA.A2.A3Y0	FEMALE	BLACK_OR_AFRICAN_AMERICAN	Alive	NA	Positive	Negative	Negative	NA	NA	NA	NON-TNBC	-21024	2	TUMOR_FREE	1	859	NA_Applicable	859	Stage2_	3199.2348134978
TCGA.A2.A4RW	FEMALE	WHITE	Alive	NA	Positive	Positive	Negative	NA	NA	NA	NON-TNBC	-18060	2	TUMOR_FREE	1	222	NA_Applicable	222	Stage3_	950.3844081557
TCGA.A2.A4RX	FEMALE	BLACK_OR_AFRICAN_AMERICAN	Alive	NA	Positive	Positive	Negative	NA	NA	NA	NON-TNBC	-24779	2	Unknown	1	274	NA_Applicable	274	Stage2_	2491.8681118078
TCGA.A2.A4RY	FEMALE	WHITE	Alive	NA	Positive	Positive	Negative	NA	NA	NA	NON-TNBC	-17157	2	TUMOR_FREE	1	268	NA_Applicable	268	Stage3_	754.7588620756
TCGA.A2.A4S0	FEMALE	WHITE	Alive	NA	Positive	Positive	Negative	NA	NA	NA	NON-TNBC	-28416	2	Unknown	1	271	NA_Applicable	271	Stage2_	698.9060214368
TCGA.A2.A4S1	FEMALE	WHITE	Alive	NA	Positive	Negative	Negative	NA	NA	NA	NON-TNBC	-24353	2	TUMOR_FREE	1	365	NA_Applicable	365	Stage2_	1669.9972950758
TCGA.A2.A4S2	FEMALE	WHITE	Alive	NA	Positive	Positive	Negative	NA	NA	NA	NON-TNBC	-22936	2	TUMOR_FREE	1	205	NA_Applicable	205	Stage3_	813.9346436254
TCGA.A2.A4S3	FEMALE	BLACK_OR_AFRICAN_AMERICAN	Alive	NA	Positive	Positive	Negative	NA	NA	NA	NON-TNBC	-21762	2	TUMOR_FREE	1	104	NA_Applicable	104	Stage2_	943.835007584
TCGA.A7.A0CD	FEMALE	WHITE	Alive	NA	Positive	Positive	Equivocal	Negative	LumA	Luminal_A	NON-TNBC	-24242	2	TUMOR_FREE	1	171	NA_Applicable	171	Stage1_	916.0325544794
TCGA.A7.A0CE	FEMALE	WHITE	Alive	NA	Negative	Negative	Equivocal	Negative	Basal	Basal-like	TNBC	-20863	2	TUMOR_FREE	1	254	NA_Applicable	254	Stage2_	2045.0350086456
TCGA.A7.A0CG	FEMALE	WHITE	Alive	NA	Positive	Negative	Negative	NA	LumA	Luminal_A	NON-TNBC	-28596	2	TUMOR_FREE	1	167	NA_Applicable	167	Stage2_	1228.1947396737
TCGA.A7.A0CH	FEMALE	WHITE	Alive	NA	NA	NA	NA	NA	LumA	Luminal_A	NA	-29104	2	TUMOR_FREE	1	162	NA_Applicable	162	Stage2_	1318.0942916683
TCGA.A7.A0CJ	FEMALE	WHITE	Alive	NA	Positive	Positive	Negative	NA	LumB	Luminal_B	NON-TNBC	-21014	2	TUMOR_FREE	1	189	NA_Applicable	189	Stage2_	2987.3980287522
TCGA.A7.A0D9	FEMALE	WHITE	Alive	NA	Positive	Negative	Negative	NA	LumA	Luminal_A	NON-TNBC	-13836	2	TUMOR_FREE	1	160	NA_Applicable	160	Stage2_	1976.2882007054
TCGA.A7.A0DA	FEMALE	WHITE	Alive	NA	Negative	Negative	Negative	NA	Basal	Basal-like	TNBC	-22708	2	TUMOR_FREE	1	373	NA_Applicable	373	Stage2_	4199.9538737706
TCGA.A7.A0DB	FEMALE	WHITE	Alive	NA	Positive	Positive	Negative	NA	LumA	Luminal_A	NON-TNBC	-20570	2	TUMOR_FREE	1	141	NA_Applicable	141	Stage2_	1821.750942701
TCGA.A7.A0DB	FEMALE	WHITE	Alive	NA	Positive	Positive	Negative	NA	LumA	Luminal_A	NON-TNBC	-20570	2	TUMOR_FREE	1	141	NA_Applicable	141	Stage2_	2200.8281910517
TCGA.A7.A0DC	FEMALE	WHITE	Alive	NA	Positive	Negative	Negative	NA	NA	NA	NON-TNBC	-23294	2	TUMOR_FREE	1	273	NA_Applicable	273	Stage1_	1388.1014312555
TCGA.A7.A13D	FEMALE	BLACK_OR_AFRICAN_AMERICAN	Alive	NA	Negative	Positive	Equivocal	Negative	Basal	Basal-like	NON-TNBC	-17070	2	TUMOR_FREE	1	267	NA_Applicable	267	Stage2_	2514.1835222956
TCGA.A7.A13D	FEMALE	BLACK_OR_AFRICAN_AMERICAN	Alive	NA	Negative	Positive	Equivocal	Negative	Basal	Basal-like	NON-TNBC	-17070	2	TUMOR_FREE	1	267	NA_Applicable	267	Stage2_	2589.7592252385
TCGA.A7.A13E	FEMALE	WHITE	Alive	NA	Positive	Negative	Equivocal	Negative	Basal	Basal-like	NON-TNBC	-22690	2	TUMOR_FREE	1	287	NA_Applicable	287	Stage2_	9954.2964822392
TCGA.A7.A13E	FEMALE	WHITE	Alive	NA	Positive	Negative	Equivocal	Negative	Basal	Basal-like	NON-TNBC	-22690	2	TUMOR_FREE	1	287	NA_Applicable	287	Stage2_	10246.3115881166
TCGA.A7.A13F	FEMALE	WHITE	Alive	NA	Positive	Positive	Equivocal	Negative	LumB	Luminal_B	NON-TNBC	-16363	2	TUMOR_FREE	1	196	NA_Applicable	196	Stage3_	1964.9459486256
TCGA.A7.A13G	FEMALE	WHITE	Alive	NA	Positive	Positive	Negative	NA	NA	NA	NON-TNBC	-28969	2	TUMOR_FREE	1	208	NA_Applicable	208	Stage2_	1562.0844009171
TCGA.A7.A13H	FEMALE	WHITE	Alive	NA	Positive	Positive	Equivocal	Negative	NA	NA	NON-TNBC	-22643	2	TUMOR_FREE	1	551	NA_Applicable	551	Stage2_	2595.4883534344
TCGA.A7.A26E	FEMALE	WHITE	Alive	NA	Positive	Positive	Negative	NA	NA	NA	NON-TNBC	-26274	2	TUMOR_FREE	1	421	NA_Applicable	421	Stage3_	1267.3323292583
TCGA.A7.A26E	FEMALE	WHITE	Alive	NA	Positive	Positive	Negative	NA	NA	NA	NON-TNBC	-26274	2	TUMOR_FREE	1	421	NA_Applicable	421	Stage3_	1668.4909397011
TCGA.A7.A26F	FEMALE	WHITE	Alive	NA	Negative	Negative	Equivocal	Negative	NA	NA	TNBC	-20210	2	NA	1	257	NA_Applicable	257	Stage1_	2266.1860616674
TCGA.A7.A26G	FEMALE	BLACK_OR_AFRICAN_AMERICAN	Alive	NA	Negative	Negative	Negative	NA	NA	NA	TNBC	-18362	2	NA	1	210	NA_Applicable	210	Stage2_	1791.8240983669
TCGA.A7.A26H	FEMALE	WHITE	Alive	NA	Positive	Negative	Equivocal	Positive	NA	NA	NON-TNBC	-26423	2	NA	1	65	NA_Applicable	65	Stage2_	987.792678657
TCGA.A7.A26I	FEMALE	WHITE	Alive	NA	Negative	Negative	Equivocal	Negative	NA	NA	TNBC	-23948	2	NA	1	122	NA_Applicable	122	Stage2_	2747.3447587616
TCGA.A7.A26J	FEMALE	WHITE	Alive	NA	Positive	Positive	Negative	NA	NA	NA	NON-TNBC	-17930	2	WITH_TUMOR	1	68	NA_Applicable	68	Stage2_	1069.1527809578
TCGA.A7.A26J	FEMALE	WHITE	Alive	NA	Positive	Positive	Negative	NA	NA	NA	NON-TNBC	-17930	2	WITH_TUMOR	1	68	NA_Applicable	68	Stage2_	1342.8099869943
TCGA.A7.A2KD	FEMALE	BLACK_OR_AFRICAN_AMERICAN	Alive	NA	Positive	Positive	Positive	NA	NA	NA	NON-TNBC	-19563	2	NA	1	182	NA_Applicable	182	Stage3_	2877.2436642811
TCGA.A7.A3IY	FEMALE	WHITE	Alive	NA	Positive	Positive	Negative	NA	NA	NA	NON-TNBC	-26042	2	TUMOR_FREE	1	151	NA_Applicable	151	Stage1_	3367.3317858219
TCGA.A7.A3IZ	FEMALE	WHITE	Alive	NA	Positive	Negative	Equivocal	Negative	NA	NA	NON-TNBC	-22997	2	TUMOR_FREE	1	148	NA_Applicable	148	Stage2_	1450.5240665643
TCGA.A7.A3J0	FEMALE	WHITE	Alive	NA	Positive	Positive	Negative	NA	NA	NA	NON-TNBC	-22672	2	TUMOR_FREE	1	76	NA_Applicable	76	Stage2_	2355.3803918069
TCGA.A7.A3J1	FEMALE	WHITE	Alive	NA	Positive	Positive	Negative	NA	NA	NA	NON-TNBC	-23209	2	TUMOR_FREE	1	75	NA_Applicable	75	Stage1_	1237.7043104844
TCGA.A7.A3RF	FEMALE	WHITE	Alive	NA	Positive	Positive	Negative	NA	NA	NA	NON-TNBC	-29184	2	TUMOR_FREE	1	54	NA_Applicable	54	Stage2_	2515.7249177802
TCGA.A7.A425	FEMALE	WHITE	Alive	NA	Positive	Positive	Indeterminate	Negative	NA	NA	NON-TNBC	-25678	2	Unknown	1	293	NA_Applicable	293	Stage3_	843.9746292858
TCGA.A7.A426	FEMALE	WHITE	Alive	NA	Positive	Positive	Negative	NA	NA	NA	NON-TNBC	-18296	2	Unknown	1	229	NA_Applicable	229	Stage3_	1298.0360529974
TCGA.A7.A4SA	FEMALE	WHITE	Alive	NA	Positive	Negative	Negative	NA	NA	NA	NON-TNBC	-14906	2	TUMOR_FREE	1	241	NA_Applicable	241	Stage2_	1416.949613773
TCGA.A7.A4SB	FEMALE	WHITE	Alive	NA	Positive	Positive	Negative	NA	NA	NA	NON-TNBC	-20539	2	TUMOR_FREE	1	200	NA_Applicable	200	Stage3_	918.2400235617
TCGA.A7.A4SC	FEMALE	WHITE	Alive	NA	Positive	Negative	Equivocal	Negative	NA	NA	NON-TNBC	-23008	2	TUMOR_FREE	1	215	NA_Applicable	215	Stage2_	698.130518243
TCGA.A7.A4SD	FEMALE	BLACK_OR_AFRICAN_AMERICAN	Alive	NA	Negative	Negative	Equivocal	Negative	NA	NA	TNBC	-19131	2	TUMOR_FREE	1	168	NA_Applicable	168	Stage2_	1389.9494884457
TCGA.A7.A4SE	FEMALE	BLACK_OR_AFRICAN_AMERICAN	Alive	NA	Negative	Negative	Negative	NA	NA	NA	TNBC	-20080	2	TUMOR_FREE	1	371	NA_Applicable	371	Stage2_	1886.910713327
TCGA.A7.A4SF	FEMALE	BLACK_OR_AFRICAN_AMERICAN	Alive	NA	Positive	Negative	Positive	NA	NA	NA	NON-TNBC	-19985	2	TUMOR_FREE	1	369	NA_Applicable	369	Stage2_	712.1403040665
TCGA.A7.A56D	FEMALE	BLACK_OR_AFRICAN_AMERICAN	Alive	NA	Positive	Positive	Negative	NA	NA	NA	NON-TNBC	-30783	2	TUMOR_FREE	1	177	NA_Applicable	177	Stage2_	2358.3086454128
TCGA.A7.A5ZV	FEMALE	BLACK_OR_AFRICAN_AMERICAN	Alive	NA	Negative	Negative	Equivocal	Negative	NA	NA	TNBC	-22966	2	TUMOR_FREE	1	210	NA_Applicable	210	Stage2_	1786.3612706703
TCGA.A7.A5ZW	FEMALE	BLACK_OR_AFRICAN_AMERICAN	Alive	NA	Positive	Positive	Negative	NA	NA	NA	NON-TNBC	-17529	2	TUMOR_FREE	1	134	NA_Applicable	134	Stage2_	1483.1659411275
TCGA.A7.A5ZX	FEMALE	WHITE	Alive	NA	Positive	Positive	Negative	NA	NA	NA	NON-TNBC	-17683	2	TUMOR_FREE	1	132	NA_Applicable	132	Stage3_	892.241465637
TCGA.A7.A6VV	FEMALE	BLACK_OR_AFRICAN_AMERICAN	Alive	NA	Negative	Negative	Negative	NA	NA	NA	TNBC	-18695	2	TUMOR_FREE	1	181	NA_Applicable	181	Stage2_	3379.8495579567
TCGA.A7.A6VW	FEMALE	BLACK_OR_AFRICAN_AMERICAN	Alive	NA	Negative	Negative	Negative	NA	NA	NA	TNBC	-17539	2	TUMOR_FREE	1	176	NA_Applicable	176	Stage2_	2520.1239861487
TCGA.A7.A6VX	FEMALE	BLACK_OR_AFRICAN_AMERICAN	Alive	NA	Positive	Positive	Negative	NA	NA	NA	NON-TNBC	-25066	2	TUMOR_FREE	1	169	NA_Applicable	169	Stage2_	1610.8626928679
TCGA.A7.A6VY	FEMALE	BLACK_OR_AFRICAN_AMERICAN	Alive	NA	Negative	Negative	Negative	NA	NA	NA	TNBC	-17640	2	TUMOR_FREE	1	125	NA_Applicable	125	Stage2_	2607.3741828053
TCGA.A8.A06N	FEMALE	NA	Alive	NA	Positive	Negative	Negative	Negative	LumB	Luminal_B	NON-TNBC	-24288	2	TUMOR_FREE	1	0	NA_Applicable	0	Stage3_	1680.1055868107
TCGA.A8.A06O	FEMALE	NA	Alive	NA	Positive	Positive	Negative	Negative	LumB	Luminal_B	NON-TNBC	-22157	2	TUMOR_FREE	1	396	NA_Applicable	396	Stage1_	1968.7493942261
TCGA.A8.A06P	FEMALE	NA	Alive	NA	Positive	Positive	Negative	Negative	LumA	Luminal_A	NON-TNBC	-23011	2	TUMOR_FREE	1	396	NA_Applicable	396	Stage3_	3814.9524224204
TCGA.A8.A06Q	FEMALE	NA	Alive	NA	Positive	Positive	Negative	Negative	LumB	Luminal_B	NON-TNBC	-23164	2	TUMOR_FREE	1	31	NA_Applicable	31	Stage3_	515.9322916029
TCGA.A8.A06R	FEMALE	NA	Alive	NA	Positive	Negative	Positive	Positive	LumB	Luminal_B	NON-TNBC	-25477	2	TUMOR_FREE	1	547	NA_Applicable	547	Stage2_	4008.3883512024
TCGA.A8.A06T	FEMALE	NA	Alive	NA	Positive	Positive	Positive	Positive	LumA	Luminal_A	NON-TNBC	-27393	2	TUMOR_FREE	1	1249	NA_Applicable	1249	Stage3_	1877.9886464653
TCGA.A8.A06U	FEMALE	NA	Dead	NA	Positive	Positive	Positive	Positive	LumA	Luminal_A	NON-TNBC	-29525	2	TUMOR_FREE	2	NA	883	883	Stage2_	1645.0275408652
TCGA.A8.A06Y	FEMALE	NA	Alive	NA	Positive	Positive	Negative	Negative	LumA	Luminal_A	NON-TNBC	-24442	2	TUMOR_FREE	1	791	NA_Applicable	791	Stage2_	1506.174290888
TCGA.A8.A06Z	FEMALE	NA	Alive	NA	Positive	Positive	Negative	Negative	LumB	Luminal_B	NON-TNBC	-30984	2	NA	1	31	NA_Applicable	31	Stage2_	2712.2973396113
TCGA.A8.A075	FEMALE	NA	Alive	NA	Positive	Positive	Positive	Positive	Her2	HER2-enriched	NON-TNBC	-15369	2	TUMOR_FREE	1	518	NA_Applicable	518	Stage2_	2806.8859713283
TCGA.A8.A076	FEMALE	NA	Alive	NA	Positive	Positive	Positive	Positive	Her2	HER2-enriched	NON-TNBC	-24230	2	TUMOR_FREE	1	1642	NA_Applicable	1642	Stage2_	1865.4898004724
TCGA.A8.A079	FEMALE	NA	Alive	NA	Positive	Positive	Negative	Negative	LumB	Luminal_B	NON-TNBC	-25294	2	TUMOR_FREE	1	274	NA_Applicable	274	Stage3_	1539.3381592434
TCGA.A8.A07B	FEMALE	NA	Alive	NA	Positive	Positive	Positive	Positive	Her2	HER2-enriched	NON-TNBC	-25475	2	TUMOR_FREE	1	1004	NA_Applicable	1004	Stage2_	3202.1002660966
TCGA.A8.A07C	FEMALE	NA	Alive	NA	Negative	Negative	Negative	Negative	Basal	Basal-like	TNBC	-20820	2	TUMOR_FREE	1	580	NA_Applicable	580	Stage2_	1633.1179493948
TCGA.A8.A07F	FEMALE	NA	Alive	NA	Positive	Positive	Negative	Negative	LumA	Luminal_A	NON-TNBC	-23742	2	TUMOR_FREE	1	577	NA_Applicable	577	Stage2_	1293.4138534842
TCGA.A8.A07G	FEMALE	NA	Alive	NA	Positive	Positive	Negative	Negative	LumA	Luminal_A	NON-TNBC	-23926	2	TUMOR_FREE	1	577	NA_Applicable	577	Stage2_	1814.511489046
TCGA.A8.A07I	FEMALE	NA	Alive	NA	Positive	Negative	Positive	Positive	Her2	HER2-enriched	NON-TNBC	-25263	2	TUMOR_FREE	1	426	NA_Applicable	426	Stage3_	3074.2381086746
TCGA.A8.A07J	FEMALE	NA	Alive	NA	Positive	Positive	Negative	Negative	LumA	Luminal_A	NON-TNBC	-12965	2	TUMOR_FREE	1	365	NA_Applicable	365	Stage2_	2831.5090186121
TCGA.A8.A07L	FEMALE	NA	Alive	NA	Positive	Positive	Negative	Negative	LumB	Luminal_B	NON-TNBC	-21428	2	TUMOR_FREE	1	518	NA_Applicable	518	Stage3_	2652.0610151736
TCGA.A8.A07O	FEMALE	NA	Alive	NA	Negative	Negative	Negative	Negative	Basal	Basal-like	TNBC	-18870	2	TUMOR_FREE	1	304	NA_Applicable	304	Stage2_	4269.5564064547
TCGA.A8.A07P	FEMALE	NA	Alive	NA	Positive	Positive	Positive	Positive	LumA	Luminal_A	NON-TNBC	-24929	2	TUMOR_FREE	1	334	NA_Applicable	334	Stage2_	1033.3224793304
TCGA.A8.A07R	FEMALE	NA	Alive	NA	Negative	Negative	Positive	NA	Basal	Basal-like	NON-TNBC	-29251	2	NA	1	273	NA_Applicable	273	Stage3_	3023.6316634301
TCGA.A8.A07S	FEMALE	NA	Alive	NA	Positive	Negative	Negative	Negative	LumB	Luminal_B	NON-TNBC	-26998	2	WITH_TUMOR	1	243	NA_Applicable	243	Stage2_	1191.3540088611
TCGA.A8.A07U	FEMALE	NA	Alive	NA	Negative	Positive	Negative	Negative	Basal	Basal-like	NON-TNBC	-24411	2	TUMOR_FREE	1	303	NA_Applicable	303	Stage3_	1948.3699909747
TCGA.A8.A07W	FEMALE	NA	Alive	NA	Positive	Positive	Negative	Negative	LumB	Luminal_B	NON-TNBC	-27942	2	WITH_TUMOR	1	304	NA_Applicable	304	Stage4_	1719.6039204081
TCGA.A8.A07Z	FEMALE	NA	Alive	NA	Positive	Positive	Negative	Negative	LumB	Luminal_B	NON-TNBC	-31351	2	TUMOR_FREE	1	853	NA_Applicable	853	Stage2_	1900.3551019107
TCGA.A8.A081	FEMALE	NA	Alive	NA	Positive	Positive	Negative	Negative	Her2	HER2-enriched	NON-TNBC	-29555	2	TUMOR_FREE	1	0	NA_Applicable	0	Stage2_	1046.3679381383
TCGA.A8.A082	FEMALE	NA	Alive	NA	Positive	Positive	Negative	Negative	LumB	Luminal_B	NON-TNBC	-21338	2	TUMOR_FREE	1	549	NA_Applicable	549	Stage2_	2112.0472216029
TCGA.A8.A083	FEMALE	NA	Alive	NA	Positive	Positive	Negative	Negative	LumA	Luminal_A	NON-TNBC	-24746	2	TUMOR_FREE	1	0	NA_Applicable	0	Stage2_	2088.97428276
TCGA.A8.A084	FEMALE	NA	Alive	NA	Positive	Negative	Negative	Negative	LumB	Luminal_B	NON-TNBC	-29858	2	WITH_TUMOR	1	458	NA_Applicable	458	Stage2_	1517.360054725
TCGA.A8.A085	MALE	NA	Alive	NA	Positive	Positive	Negative	Negative	LumB	Luminal_B	NON-TNBC	-16377	1	TUMOR_FREE	1	1124	NA_Applicable	1124	Stage2_	2515.5209644732
TCGA.A8.A086	FEMALE	NA	Alive	NA	Positive	Positive	Negative	Negative	LumA	Luminal_A	NON-TNBC	-21731	2	TUMOR_FREE	1	396	NA_Applicable	396	Stage2_	3535.6821328908
TCGA.A8.A08A	FEMALE	NA	Alive	NA	Positive	Positive	Negative	Negative	LumA	Luminal_A	NON-TNBC	-32750	2	TUMOR_FREE	1	30	NA_Applicable	30	Stage1_	1237.1442891066
TCGA.A8.A08B	FEMALE	NA	Alive	NA	Positive	Negative	Positive	Positive	Her2	HER2-enriched	NON-TNBC	-19114	2	TUMOR_FREE	1	702	NA_Applicable	702	Stage2_	2068.3974561373
TCGA.A8.A08H	FEMALE	NA	Alive	NA	Positive	Positive	Positive	Positive	Basal	Basal-like	NON-TNBC	-24137	2	TUMOR_FREE	1	0	NA_Applicable	0	Stage2_	2603.2590317802
TCGA.A8.A08I	FEMALE	NA	Alive	NA	Positive	Positive	Negative	Negative	LumB	Luminal_B	NON-TNBC	-19389	2	TUMOR_FREE	1	365	NA_Applicable	365	Stage2_	900.0572293621
TCGA.A8.A08J	FEMALE	NA	Dead	NA	Positive	Negative	Negative	Negative	Her2	HER2-enriched	NON-TNBC	-19266	2	WITH_TUMOR	2	NA	1127	1127	Stage4_	4080.2005072921
TCGA.A8.A08L	FEMALE	NA	Dead	NA	Positive	Negative	Negative	Negative	Her2	HER2-enriched	NON-TNBC	-32842	2	TUMOR_FREE	2	NA	304	304	Stage3_	1616.8967755393
TCGA.A8.A08O	FEMALE	NA	Alive	NA	Positive	Positive	Negative	Negative	LumA	Luminal_A	NON-TNBC	-16681	2	WITH_TUMOR	1	943	NA_Applicable	943	Stage4_	4028.9961210933
TCGA.A8.A08R	FEMALE	NA	Alive	NA	Negative	Negative	Negative	Negative	Basal	Basal-like	TNBC	-19298	2	TUMOR_FREE	1	30	NA_Applicable	30	Stage2_	4179.4510991762
TCGA.A8.A08S	FEMALE	NA	Alive	NA	Positive	Positive	Positive	Positive	NA	NA	NON-TNBC	-25994	2	TUMOR_FREE	1	580	NA_Applicable	580	Stage2_	1711.2721811645
TCGA.A8.A08T	FEMALE	NA	Alive	NA	Positive	Positive	Positive	Positive	LumA	Luminal_A	NON-TNBC	-23560	2	WITH_TUMOR	1	2830	NA_Applicable	2830	Stage4_	1811.6503421874
TCGA.A8.A08X	FEMALE	NA	Alive	NA	Negative	Negative	Positive	Positive	Her2	HER2-enriched	NON-TNBC	-15705	2	TUMOR_FREE	1	1034	NA_Applicable	1034	Stage3_	3202.4718340522
TCGA.A8.A090	FEMALE	NA	Alive	NA	Positive	Positive	Positive	Positive	LumA	Luminal_A	NON-TNBC	-27121	2	TUMOR_FREE	1	0	NA_Applicable	0	Stage2_	4925.4812919269
TCGA.A8.A091	FEMALE	NA	Alive	NA	Positive	Negative	Negative	Negative	LumA	Luminal_A	NON-TNBC	-22554	2	TUMOR_FREE	1	580	NA_Applicable	580	Stage2_	1364.3368317288
TCGA.A8.A092	FEMALE	NA	Alive	NA	Positive	Positive	Negative	Negative	Her2	HER2-enriched	NON-TNBC	-17807	2	TUMOR_FREE	1	487	NA_Applicable	487	Stage3_	2988.0529083198
TCGA.A8.A093	FEMALE	NA	Alive	NA	Positive	Positive	Negative	Negative	LumA	Luminal_A	NON-TNBC	-22373	2	TUMOR_FREE	1	546	NA_Applicable	546	Stage2_	1670.2959128161
TCGA.A8.A094	FEMALE	NA	Alive	NA	Positive	Negative	Negative	Negative	Her2	HER2-enriched	NON-TNBC	-27729	2	TUMOR_FREE	1	0	NA_Applicable	0	Stage2_	1992.4283371465
TCGA.A8.A095	FEMALE	NA	Alive	NA	Positive	Positive	Negative	Negative	LumB	Luminal_B	NON-TNBC	-16742	2	TUMOR_FREE	1	1277	NA_Applicable	1277	Stage1_	1422.6947696282
TCGA.A8.A096	FEMALE	NA	Alive	NA	Positive	Positive	Negative	Negative	LumB	Luminal_B	NON-TNBC	-26723	2	TUMOR_FREE	1	0	NA_Applicable	0	Stage2_	2313.462664689
TCGA.A8.A097	FEMALE	NA	Alive	NA	Positive	Positive	Positive	Positive	LumB	Luminal_B	NON-TNBC	-23741	2	TUMOR_FREE	1	365	NA_Applicable	365	Stage2_	1452.5659300671
TCGA.A8.A09B	FEMALE	NA	Alive	NA	Positive	Positive	Negative	Negative	LumA	Luminal_A	NON-TNBC	-21520	2	TUMOR_FREE	1	365	NA_Applicable	365	Stage3_	1953.9648867825
TCGA.A8.A09D	FEMALE	NA	Alive	NA	Positive	Positive	Negative	Negative	LumB	Luminal_B	NON-TNBC	-17440	2	TUMOR_FREE	1	396	NA_Applicable	396	Stage2_	1574.2276514254
TCGA.A8.A09E	FEMALE	NA	Alive	NA	Positive	Positive	Positive	Positive	NA	NA	NON-TNBC	-26724	2	WITH_TUMOR	1	943	NA_Applicable	943	Stage3_	1878.4448058292
TCGA.A8.A09G	FEMALE	NA	Alive	NA	Positive	Negative	Positive	Positive	Her2	HER2-enriched	NON-TNBC	-29006	2	TUMOR_FREE	1	0	NA_Applicable	0	Stage3_	1064.5722108982
TCGA.A8.A09I	FEMALE	NA	Alive	NA	Positive	Positive	Positive	Positive	LumB	Luminal_B	NON-TNBC	-30711	2	TUMOR_FREE	1	1006	NA_Applicable	1006	Stage2_	1290.6116508925
TCGA.A8.A09K	FEMALE	NA	Alive	NA	Positive	Positive	Negative	Negative	NA	NA	NON-TNBC	-24960	2	TUMOR_FREE	1	912	NA_Applicable	912	Stage2_	874.8546489446
TCGA.A8.A09M	FEMALE	NA	Alive	NA	Positive	Positive	Negative	Negative	LumB	Luminal_B	NON-TNBC	-27455	2	TUMOR_FREE	1	457	NA_Applicable	457	Stage3_	1709.3132868527
TCGA.A8.A09N	FEMALE	NA	Alive	NA	Positive	Positive	Positive	Positive	LumB	Luminal_B	NON-TNBC	-21002	2	TUMOR_FREE	1	31	NA_Applicable	31	Stage3_	1493.8034376159
TCGA.A8.A09Q	FEMALE	NA	Alive	NA	Positive	Positive	Negative	Negative	LumB	Luminal_B	NON-TNBC	-30528	2	WITH_TUMOR	1	761	NA_Applicable	761	Stage3_	1316.4176677388
TCGA.A8.A09R	FEMALE	NA	Alive	NA	Positive	Positive	Negative	Negative	LumB	Luminal_B	NON-TNBC	-30196	2	TUMOR_FREE	1	273	NA_Applicable	273	Stage2_	1974.4332359771
TCGA.A8.A09X	FEMALE	NA	Dead	NA	Negative	Negative	Negative	Negative	Her2	HER2-enriched	TNBC	-22858	2	NA	2	NA	426	426	Stage3_	1453.4717716745
TCGA.A8.A09Z	FEMALE	NA	Alive	NA	Positive	Negative	Negative	Negative	LumB	Luminal_B	NON-TNBC	-30590	2	WITH_TUMOR	1	0	NA_Applicable	0	Stage2_	1689.9896007734
TCGA.A8.A0A1	FEMALE	NA	Alive	NA	Positive	Positive	Negative	Negative	LumA	Luminal_A	NON-TNBC	-30742	2	TUMOR_FREE	1	365	NA_Applicable	365	Stage2_	1743.2626326796
TCGA.A8.A0A2	FEMALE	NA	Alive	NA	Positive	Positive	Negative	Negative	LumA	Luminal_A	NON-TNBC	-24380	2	TUMOR_FREE	1	579	NA_Applicable	579	Stage2_	819.8119800298
TCGA.A8.A0A4	FEMALE	NA	Alive	NA	Positive	Positive	Negative	Negative	LumA	Luminal_A	NON-TNBC	-26693	2	TUMOR_FREE	1	396	NA_Applicable	396	Stage2_	3665.9930883401
TCGA.A8.A0A6	FEMALE	NA	Alive	NA	Positive	Positive	Negative	Negative	LumA	Luminal_A	NON-TNBC	-23404	2	TUMOR_FREE	1	640	NA_Applicable	640	Stage3_	1413.1078222803
TCGA.A8.A0A7	FEMALE	NA	Alive	NA	Negative	Negative	Positive	Positive	Her2	HER2-enriched	NON-TNBC	-20940	2	TUMOR_FREE	1	30	NA_Applicable	30	Stage2_	1366.7911877638
TCGA.A8.A0A9	FEMALE	NA	Alive	NA	Positive	Positive	Negative	Negative	LumB	Luminal_B	NON-TNBC	-29370	2	TUMOR_FREE	1	396	NA_Applicable	396	Stage2_	1813.4908990539
TCGA.A8.A0AB	FEMALE	NA	Alive	NA	Positive	Positive	Positive	Positive	LumB	Luminal_B	NON-TNBC	-19814	2	TUMOR_FREE	1	518	NA_Applicable	518	Stage2_	735.8518030371
TCGA.A8.A0AD	FEMALE	NA	Alive	NA	Positive	Positive	Negative	Negative	LumA	Luminal_A	NON-TNBC	-30407	2	TUMOR_FREE	1	1157	NA_Applicable	1157	Stage1_	1326.8486614024
TCGA.AC.A23C	FEMALE	WHITE	Alive	NA	Positive	Positive	Positive	Positive	NA	NA	NON-TNBC	-22751	2	NA	1	29	NA_Applicable	29	Stage2_	1284.7621694742
TCGA.AC.A23E	FEMALE	WHITE	Alive	NA	Positive	Positive	NA	NA	NA	NA	NON-TNBC	-18500	2	TUMOR_FREE	1	72	NA_Applicable	72	Stage2_	3262.936149847
TCGA.AC.A23G	FEMALE	WHITE	Alive	NA	Positive	Positive	Positive	Positive	NA	NA	NON-TNBC	-27934	2	TUMOR_FREE	1	330	NA_Applicable	330	Stage2_	3196.5377743506
TCGA.AC.A23H	FEMALE	WHITE	Alive	NA	Positive	Negative	Positive	Positive	NA	NA	NON-TNBC	-32873	2	TUMOR_FREE	1	81	NA_Applicable	81	Stage2_	1419.9002597035
TCGA.AC.A2B8	FEMALE	WHITE	Alive	NA	Positive	Positive	Negative	Negative	NA	NA	NON-TNBC	-31003	2	NA	1	45	NA_Applicable	45	Stage2_	1518.5527228576
TCGA.AC.A2BK	FEMALE	BLACK_OR_AFRICAN_AMERICAN	Alive	NA	Negative	Negative	Negative	NA	NA	NA	TNBC	-28625	2	TUMOR_FREE	1	1172	NA_Applicable	1172	Stage3_	2423.6568797715
TCGA.AC.A2BM	FEMALE	BLACK_OR_AFRICAN_AMERICAN	Alive	NA	Positive	Positive	NA	Negative	NA	NA	NON-TNBC	-15212	2	TUMOR_FREE	1	1162	NA_Applicable	1162	Stage2_	1928.1770076759
TCGA.AC.A2FB	FEMALE	WHITE	Alive	NA	Positive	Positive	Positive	NA	NA	NA	NON-TNBC	-23851	2	TUMOR_FREE	1	44	NA_Applicable	44	Stage2_	1341.2738758189
TCGA.AC.A2FF	FEMALE	ASIAN	Alive	NA	Positive	Positive	NA	Negative	NA	NA	NON-TNBC	NA	2	TUMOR_FREE	1	1686	NA_Applicable	1686	Stage2_	1559.6469988383
TCGA.AC.A2FG	FEMALE	WHITE	Alive	NA	Positive	Negative	NA	Negative	NA	NA	NON-TNBC	-29211	2	TUMOR_FREE	1	1125	NA_Applicable	1125	Stage2_	1109.1342227229
TCGA.AC.A2FK	FEMALE	NA	Alive	NA	Positive	Positive	NA	Negative	NA	NA	NON-TNBC	-16627	2	TUMOR_FREE	1	1180	NA_Applicable	1180	Stage3_	3464.9082636818
TCGA.AC.A2FM	FEMALE	WHITE	Dead	Other,_specify	NA	NA	NA	NA	NA	NA	NA	-31805	2	WITH_TUMOR	2	NA	792	792	Stage2_	2006.359158964
TCGA.AC.A2FO	FEMALE	WHITE	Alive	NA	Positive	Negative	Negative	Indeterminate	NA	NA	NON-TNBC	-23928	2	TUMOR_FREE	1	1542	NA_Applicable	1542	Stage2_	1962.6703461065
TCGA.AC.A2QH	FEMALE	WHITE	Alive	NA	Negative	Negative	Negative	NA	NA	NA	TNBC	-21488	2	NA	1	31	NA_Applicable	31	Stage2_	2488.6997263545
TCGA.AC.A2QI	FEMALE	WHITE	Alive	NA	Positive	Negative	Negative	NA	NA	NA	NON-TNBC	-27865	2	NA	1	28	NA_Applicable	28	Stage3_	2273.253906772
TCGA.AC.A2QJ	FEMALE	NA	Alive	NA	Negative	Negative	Negative	NA	NA	NA	TNBC	-17569	2	TUMOR_FREE	1	69	NA_Applicable	69	Stage3_	3061.1522137195
TCGA.AC.A3BB	FEMALE	BLACK_OR_AFRICAN_AMERICAN	Alive	NA	Positive	Positive	Negative	NA	NA	NA	NON-TNBC	-16983	2	NA	1	30	NA_Applicable	30	Stage3_	2464.8542150912
TCGA.AC.A3HN	FEMALE	WHITE	Alive	NA	Positive	Positive	Negative	NA	NA	NA	NON-TNBC	-32061	2	TUMOR_FREE	1	21	NA_Applicable	21	Stage2_	1872.0355332735
TCGA.AC.A3OD	FEMALE	WHITE	Alive	NA	Positive	Positive	Negative	NA	NA	NA	NON-TNBC	-25186	2	TUMOR_FREE	1	35	NA_Applicable	35	Stage2_	1866.0867609932
TCGA.AC.A3QP	FEMALE	WHITE	Alive	NA	Positive	Positive	Equivocal	Negative	NA	NA	NON-TNBC	-29113	2	TUMOR_FREE	1	286	NA_Applicable	286	Stage2_	1878.7086940748
TCGA.AC.A3TN	FEMALE	WHITE	Alive	NA	Positive	Positive	Positive	Indeterminate	NA	NA	NON-TNBC	-27421	2	TUMOR_FREE	1	34	NA_Applicable	34	Stage2_	1666.0963148728
TCGA.AC.A3W5	FEMALE	BLACK_OR_AFRICAN_AMERICAN	Alive	NA	Positive	Positive	NA	Positive	NA	NA	NON-TNBC	-24029	2	TUMOR_FREE	1	55	NA_Applicable	55	Stage2_	4504.0918355809
TCGA.AC.A3W6	FEMALE	WHITE	Alive	NA	Positive	Positive	Negative	NA	NA	NA	NON-TNBC	-32872	2	TUMOR_FREE	1	51	NA_Applicable	51	Stage3_	2187.7092309546
TCGA.AC.A3YI	FEMALE	WHITE	Alive	NA	Positive	Positive	Positive	NA	NA	NA	NON-TNBC	-27143	2	Unknown	1	47	NA_Applicable	47	Stage3_	1808.6572967093
TCGA.AC.A3YJ	FEMALE	WHITE	Alive	NA	Positive	Positive	NA	NA	NA	NA	NON-TNBC	-24439	2	TUMOR_FREE	1	40	NA_Applicable	40	Stage2_	1362.6116322635
TCGA.AC.A5XS	FEMALE	WHITE	Alive	NA	Positive	Positive	Negative	NA	NA	NA	NON-TNBC	-27160	2	TUMOR_FREE	1	47	NA_Applicable	47	Stage2_	1293.3892567673
TCGA.AC.A62V	MALE	BLACK_OR_AFRICAN_AMERICAN	Alive	Bone	Positive	Positive	NA	NA	NA	NA	NON-TNBC	-21389	1	WITH_TUMOR	1	2	NA_Applicable	2	Stage4_	1446.1900658053
TCGA.AC.A62X	FEMALE	BLACK_OR_AFRICAN_AMERICAN	Alive	NA	Positive	Negative	NA	NA	NA	NA	NON-TNBC	-26627	2	TUMOR_FREE	1	34	NA_Applicable	34	Stage2_	1048.1458538028
TCGA.AC.A62Y	FEMALE	WHITE	Alive	NA	Positive	Positive	Negative	NA	NA	NA	NON-TNBC	-28876	2	TUMOR_FREE	1	55	NA_Applicable	55	Stage2_	1330.1008670301
TCGA.AC.A6IV	FEMALE	WHITE	Alive	NA	Positive	Positive	Equivocal	NA	NA	NA	NON-TNBC	-17521	2	TUMOR_FREE	1	36	NA_Applicable	36	Stage2_	2260.3246671983
TCGA.AC.A6IW	FEMALE	BLACK_OR_AFRICAN_AMERICAN	Alive	NA	Negative	Negative	Negative	NA	NA	NA	TNBC	-26896	2	TUMOR_FREE	1	21	NA_Applicable	21	Stage2_	2433.5500628486
TCGA.AC.A6IX	FEMALE	WHITE	Alive	NA	Positive	Positive	NA	NA	NA	NA	NON-TNBC	-17969	2	TUMOR_FREE	1	13	NA_Applicable	13	Stage3_	1355.7668038626
TCGA.AC.A6NO	FEMALE	BLACK_OR_AFRICAN_AMERICAN	Alive	NA	Positive	Positive	Negative	NA	NA	NA	NON-TNBC	-15996	2	TUMOR_FREE	1	51	NA_Applicable	51	Stage2_	1274.3537435985
TCGA.AC.A7VB	FEMALE	BLACK_OR_AFRICAN_AMERICAN	Alive	NA	Positive	Negative	NA	NA	NA	NA	NON-TNBC	-18806	2	TUMOR_FREE	1	74	NA_Applicable	74	Stage2_	1176.8639290953
TCGA.AC.A7VC	FEMALE	WHITE	Alive	NA	Negative	Negative	Negative	NA	NA	NA	TNBC	-20479	2	TUMOR_FREE	1	1	NA_Applicable	1	Stage2_	1758.4752986529
TCGA.AC.A8OP	FEMALE	BLACK_OR_AFRICAN_AMERICAN	Alive	NA	Positive	Positive	Indeterminate	NA	NA	NA	NON-TNBC	-26550	2	TUMOR_FREE	1	53	NA_Applicable	53	Stage1_	2364.7521223398
TCGA.AC.A8OQ	FEMALE	BLACK_OR_AFRICAN_AMERICAN	Alive	NA	Negative	Negative	Indeterminate	NA	NA	NA	NA	-26535	2	TUMOR_FREE	1	34	NA_Applicable	34	Stage2_	1324.2463417768
TCGA.AC.A8OR	FEMALE	WHITE	Alive	NA	Positive	Positive	Negative	NA	NA	NA	NON-TNBC	-27605	2	TUMOR_FREE	1	40	NA_Applicable	40	Stage1_	1371.0394304573
TCGA.AC.A8OS	FEMALE	WHITE	Alive	NA	Positive	Positive	Positive	NA	NA	NA	NON-TNBC	-26248	2	TUMOR_FREE	1	70	NA_Applicable	70	Stage2_	1174.8938029797
TCGA.AN.A03X	FEMALE	WHITE	Alive	NA	Positive	Positive	Positive	NA	LumA	Luminal_A	NON-TNBC	-27163	2	TUMOR_FREE	1	10	NA_Applicable	10	Stage2_	1892.8079916171
TCGA.AN.A03Y	FEMALE	WHITE	Alive	NA	Positive	Positive	Negative	NA	LumB	Luminal_B	NON-TNBC	-24232	2	TUMOR_FREE	1	10	NA_Applicable	10	Stage2_	1116.1067232462
TCGA.AN.A041	FEMALE	WHITE	Alive	NA	Positive	Negative	Positive	NA	LumB	Luminal_B	NON-TNBC	-10812	2	NA	1	7	NA_Applicable	7	Stage2_	2145.9085100577
TCGA.AN.A046	FEMALE	WHITE	Alive	NA	Positive	Positive	Negative	NA	LumA	Luminal_A	NON-TNBC	-25158	2	TUMOR_FREE	1	10	NA_Applicable	10	Stage2_	1254.6288422634
TCGA.AN.A049	FEMALE	WHITE	Alive	NA	Positive	Positive	Negative	NA	LumB	Luminal_B	NON-TNBC	-22710	2	TUMOR_FREE	1	19	NA_Applicable	19	Stage2_	3612.9347309965
TCGA.AN.A04A	FEMALE	WHITE	Alive	NA	Positive	Positive	Negative	NA	LumA	Luminal_A	NON-TNBC	-13445	2	TUMOR_FREE	1	90	NA_Applicable	90	Stage3_	2446.9274284717
TCGA.AN.A04C	FEMALE	WHITE	Alive	NA	Negative	Negative	Positive	NA	Her2	HER2-enriched	NON-TNBC	-18851	2	TUMOR_FREE	1	54	NA_Applicable	54	Stage2_	1144.5490231237
TCGA.AN.A04D	FEMALE	WHITE	Alive	NA	Negative	Negative	Negative	NA	Basal	Basal-like	TNBC	-21426	2	TUMOR_FREE	1	52	NA_Applicable	52	Stage2_	1155.7876261247
TCGA.AN.A0AJ	FEMALE	WHITE	Alive	NA	Positive	Positive	Positive	NA	LumB	Luminal_B	NON-TNBC	-29131	2	TUMOR_FREE	1	244	NA_Applicable	244	Stage2_	1313.6458108879
TCGA.AN.A0AK	FEMALE	WHITE	Alive	NA	Positive	Negative	Positive	NA	LumB	Luminal_B	NON-TNBC	-27977	2	TUMOR_FREE	1	224	NA_Applicable	224	Stage2_	1064.0962250528
TCGA.AN.A0AL	FEMALE	WHITE	Alive	NA	Negative	Negative	Negative	NA	Basal	Basal-like	TNBC	-15286	2	TUMOR_FREE	1	198	NA_Applicable	198	Stage3_	3788.8361922564
TCGA.AN.A0AM	FEMALE	WHITE	Alive	NA	Positive	Negative	Negative	NA	LumB	Luminal_B	NON-TNBC	-20713	2	TUMOR_FREE	1	5	NA_Applicable	5	Stage2_	1768.9916392878
TCGA.AN.A0AR	FEMALE	WHITE	Alive	NA	Negative	Negative	Negative	NA	Basal	Basal-like	TNBC	-20152	2	TUMOR_FREE	1	10	NA_Applicable	10	Stage2_	2641.8220737645
TCGA.AN.A0AS	FEMALE	WHITE	Alive	NA	Positive	Negative	Negative	NA	LumB	Luminal_B	NON-TNBC	-25658	2	TUMOR_FREE	1	10	NA_Applicable	10	Stage3_	4820.0225782414
TCGA.AN.A0AT	FEMALE	WHITE	Alive	NA	Negative	Negative	Negative	NA	Basal	Basal-like	TNBC	-22798	2	TUMOR_FREE	1	10	NA_Applicable	10	Stage2_	3505.6422778972
TCGA.AN.A0FD	FEMALE	WHITE	Alive	NA	Positive	Positive	Positive	Positive	LumA	Luminal_A	NON-TNBC	-26007	2	TUMOR_FREE	1	196	NA_Applicable	196	Stage2_	1420.789630063
TCGA.AN.A0FF	FEMALE	WHITE	Alive	NA	Positive	Positive	Negative	NA	LumB	Luminal_B	NON-TNBC	-11929	2	TUMOR_FREE	1	172	NA_Applicable	172	Stage1_	1337.8777876066
TCGA.AN.A0FJ	FEMALE	WHITE	Alive	NA	Positive	Negative	Positive	NA	Basal	Basal-like	NON-TNBC	-21910	2	TUMOR_FREE	1	242	NA_Applicable	242	Stage4_	7706.6600101305
TCGA.AN.A0FK	FEMALE	WHITE	Alive	NA	Positive	Positive	Positive	NA	LumB	Luminal_B	NON-TNBC	-32462	2	TUMOR_FREE	1	213	NA_Applicable	213	Stage3_	1070.2090479894
TCGA.AN.A0FL	FEMALE	WHITE	Alive	NA	Negative	Negative	Positive	NA	Basal	Basal-like	NON-TNBC	-22805	2	TUMOR_FREE	1	231	NA_Applicable	231	Stage2_	1469.5710551059
TCGA.AN.A0FN	FEMALE	WHITE	Alive	NA	Positive	Positive	Positive	NA	LumA	Luminal_A	NON-TNBC	-22629	2	TUMOR_FREE	1	218	NA_Applicable	218	Stage1_	1579.4921654506
TCGA.AN.A0FS	FEMALE	WHITE	Alive	NA	Positive	Negative	Positive	NA	LumA	Luminal_A	NON-TNBC	-20352	2	TUMOR_FREE	1	191	NA_Applicable	191	Stage1_	940.8567541721
TCGA.AN.A0FT	FEMALE	WHITE	Alive	NA	Positive	Positive	Positive	NA	LumA	Luminal_A	NON-TNBC	-23300	2	TUMOR_FREE	1	183	NA_Applicable	183	Stage2_	2729.7163871436
TCGA.AN.A0FV	FEMALE	WHITE	Alive	NA	Negative	Negative	Positive	NA	Her2	HER2-enriched	NON-TNBC	-21479	2	TUMOR_FREE	1	10	NA_Applicable	10	Stage2_	2404.1333727335
TCGA.AN.A0FW	FEMALE	WHITE	Alive	NA	Positive	Indeterminate	Negative	NA	LumA	Luminal_A	NON-TNBC	-24692	2	TUMOR_FREE	1	11	NA_Applicable	11	Stage3_	1085.0082414065
TCGA.AN.A0FX	FEMALE	WHITE	Alive	NA	Negative	Negative	Positive	NA	Basal	Basal-like	NON-TNBC	-19309	2	TUMOR_FREE	1	10	NA_Applicable	10	Stage2_	1775.8281924063
TCGA.AN.A0FY	FEMALE	WHITE	Alive	NA	Positive	Positive	Negative	NA	LumB	Luminal_B	NON-TNBC	-20347	2	TUMOR_FREE	1	10	NA_Applicable	10	Stage1_	2278.2445887281
TCGA.AN.A0FZ	FEMALE	WHITE	Alive	NA	Positive	Negative	Positive	NA	LumA	Luminal_A	NON-TNBC	-16533	2	TUMOR_FREE	1	10	NA_Applicable	10	Stage3_	1360.8215215868
TCGA.AN.A0G0	FEMALE	WHITE	Alive	NA	Negative	Negative	Negative	NA	Basal	Basal-like	TNBC	-20504	2	TUMOR_FREE	1	16	NA_Applicable	16	Stage2_	2801.9528015955
TCGA.AN.A0XL	FEMALE	WHITE	Alive	NA	Positive	Positive	Negative	NA	LumA	Luminal_A	NON-TNBC	-22341	2	NA	1	10	NA_Applicable	10	Stage2_	1757.2053723915
TCGA.AN.A0XN	FEMALE	WHITE	Alive	NA	Negative	Positive	Negative	NA	LumA	Luminal_A	NON-TNBC	-25029	2	NA	1	10	NA_Applicable	10	Stage3_	4922.352174548
TCGA.AN.A0XO	FEMALE	WHITE	Alive	NA	Positive	Negative	Negative	NA	LumA	Luminal_A	NON-TNBC	-21640	2	NA	1	375	NA_Applicable	375	Stage3_	2318.516256635
TCGA.AN.A0XP	FEMALE	WHITE	Alive	NA	Positive	Positive	Positive	NA	LumA	Luminal_A	NON-TNBC	-25305	2	NA	1	9	NA_Applicable	9	Stage3_	2038.1042443599
TCGA.AN.A0XR	FEMALE	WHITE	Alive	NA	Positive	Negative	Negative	NA	LumB	Luminal_B	NON-TNBC	-20381	2	NA	1	10	NA_Applicable	10	Stage3_	1833.3680771829
TCGA.AN.A0XS	FEMALE	WHITE	Alive	NA	Negative	Positive	Negative	NA	LumA	Luminal_A	NON-TNBC	-23358	2	NA	1	10	NA_Applicable	10	Stage3_	1418.145734122
TCGA.AN.A0XT	FEMALE	WHITE	Alive	NA	Positive	Negative	Negative	NA	LumA	Luminal_A	NON-TNBC	-19794	2	NA	1	10	NA_Applicable	10	Stage3_	1477.8866875743
TCGA.AN.A0XU	FEMALE	WHITE	Alive	NA	Negative	Negative	Negative	NA	Basal	Basal-like	TNBC	-20052	2	NA	1	10	NA_Applicable	10	Stage2_	1446.78644049
TCGA.AN.A0XV	FEMALE	WHITE	Alive	NA	Positive	Positive	Positive	Negative	LumA	Luminal_A	NON-TNBC	-24779	2	NA	1	162	NA_Applicable	162	Stage3_	1950.2699576053
TCGA.AN.A0XW	FEMALE	WHITE	Alive	NA	Positive	Positive	Positive	Negative	LumB	Luminal_B	NON-TNBC	-13208	2	NA	1	170	NA_Applicable	170	Stage3_	2194.7279328359
TCGA.AO.A03L	FEMALE	ASIAN	Alive	NA	Positive	Positive	Positive	Negative	Her2	HER2-enriched	NON-TNBC	-12443	2	TUMOR_FREE	1	2442	NA_Applicable	2442	Stage3_	1064.3287704329
TCGA.AO.A03O	FEMALE	BLACK_OR_AFRICAN_AMERICAN	Dead	NA	Positive	Positive	Negative	Negative	LumB	Luminal_B	NON-TNBC	-25362	2	TUMOR_FREE	2	NA	2483	2483	Stage2_	1353.9121221624
TCGA.AO.A03R	FEMALE	WHITE	Alive	NA	Positive	Positive	Negative	Negative	Normal	Normal-like	NON-TNBC	-20930	2	TUMOR_FREE	1	1707	NA_Applicable	1707	Stage2_	891.7992025029
TCGA.AO.A03T	FEMALE	WHITE	Alive	NA	Positive	Positive	Negative	NA	Normal	Normal-like	NON-TNBC	-15540	2	TUMOR_FREE	1	1187	NA_Applicable	1187	Stage2_	1452.8062471923
TCGA.AO.A03V	FEMALE	WHITE	Alive	NA	Positive	Positive	Negative	NA	LumA	Luminal_A	NON-TNBC	-15284	2	TUMOR_FREE	1	886	NA_Applicable	886	Stage1_	1142.0922095126
TCGA.AO.A0J2	FEMALE	WHITE	Alive	NA	Negative	Negative	Equivocal	Negative	Her2	HER2-enriched	TNBC	-15324	2	TUMOR_FREE	1	585	NA_Applicable	585	Stage1_	1940.9204018997
TCGA.AO.A0J3	FEMALE	WHITE	Alive	NA	Positive	Positive	Equivocal	Negative	LumB	Luminal_B	NON-TNBC	-24519	2	TUMOR_FREE	1	302	NA_Applicable	302	Stage2_	518.6967284556
TCGA.AO.A0J4	FEMALE	BLACK_OR_AFRICAN_AMERICAN	Alive	NA	Negative	Negative	Negative	NA	Basal	Basal-like	TNBC	-15052	2	TUMOR_FREE	1	294	NA_Applicable	294	Stage1_	4640.8033889885
TCGA.AO.A0J5	FEMALE	WHITE	Alive	Lung|Bone|Liver	Positive	Negative	Equivocal	Negative	NA	NA	NON-TNBC	-17815	2	WITH_TUMOR	1	735	NA_Applicable	735	Stage4_	1467.6087633921
TCGA.AO.A0J6	FEMALE	WHITE	Alive	NA	Negative	Negative	Negative	NA	Basal	Basal-like	TNBC	-22462	2	TUMOR_FREE	1	775	NA_Applicable	775	Stage2_	4721.5689934582
TCGA.AO.A0J7	FEMALE	WHITE	Alive	NA	Positive	Positive	Negative	NA	LumB	Luminal_B	NON-TNBC	-26281	2	TUMOR_FREE	1	261	NA_Applicable	261	Stage2_	2210.115219683
TCGA.AO.A0J8	FEMALE	WHITE	Alive	NA	Positive	Positive	Negative	NA	LumA	Luminal_A	NON-TNBC	-22284	2	TUMOR_FREE	1	277	NA_Applicable	277	Stage2_	1368.4917391905
TCGA.AO.A0J9	FEMALE	WHITE	Alive	NA	Positive	Positive	NA	Negative	LumA	Luminal_A	NON-TNBC	-22642	2	WITH_TUMOR	1	1256	NA_Applicable	1256	Stage3_	2368.6406202053
TCGA.AO.A0JA	FEMALE	BLACK_OR_AFRICAN_AMERICAN	Alive	NA	Positive	Positive	Negative	NA	LumA	Luminal_A	NON-TNBC	-13307	2	WITH_TUMOR	1	346	NA_Applicable	346	Stage3_	1474.905529349
TCGA.AO.A0JB	FEMALE	WHITE	Alive	NA	Positive	Positive	Negative	NA	Normal	Normal-like	NON-TNBC	-18561	2	TUMOR_FREE	1	1150	NA_Applicable	1150	Stage3_	3454.4939359525
TCGA.AO.A0JC	FEMALE	WHITE	Alive	NA	Positive	Positive	Negative	NA	LumB	Luminal_B	NON-TNBC	-23404	2	TUMOR_FREE	1	1547	NA_Applicable	1547	Stage2_	1678.9281935414
TCGA.AO.A0JD	FEMALE	WHITE	Alive	NA	Positive	Positive	Negative	Negative	LumB	Luminal_B	NON-TNBC	-21831	2	TUMOR_FREE	1	1813	NA_Applicable	1813	Stage3_	898.4890034305
TCGA.AO.A0JE	FEMALE	BLACK_OR_AFRICAN_AMERICAN	Alive	NA	Negative	Negative	Positive	Positive	Her2	HER2-enriched	NON-TNBC	-19516	2	TUMOR_FREE	1	1966	NA_Applicable	1966	Stage3_	1923.2409864715
TCGA.AO.A0JF	FEMALE	WHITE	Alive	NA	Positive	Positive	Negative	NA	LumA	Luminal_A	NON-TNBC	-24923	2	TUMOR_FREE	1	354	NA_Applicable	354	Stage2_	1877.069291925
TCGA.AO.A0JG	FEMALE	WHITE	Alive	NA	Positive	Positive	Negative	NA	LumA	Luminal_A	NON-TNBC	-18021	2	TUMOR_FREE	1	449	NA_Applicable	449	Stage3_	1529.9583660366
TCGA.AO.A0JI	FEMALE	WHITE	Alive	NA	Positive	Negative	Negative	NA	LumB	Luminal_B	NON-TNBC	-20694	2	TUMOR_FREE	1	1172	NA_Applicable	1172	Stage2_	1583.0679828269
TCGA.AO.A0JJ	FEMALE	WHITE	Alive	NA	Positive	Positive	Negative	NA	LumA	Luminal_A	NON-TNBC	-19758	2	TUMOR_FREE	1	1512	NA_Applicable	1512	Stage2_	863.5430174988
TCGA.AO.A0JL	FEMALE	WHITE	Alive	NA	Negative	Negative	Negative	Positive	Basal	Basal-like	NON-TNBC	-21895	2	TUMOR_FREE	1	1319	NA_Applicable	1319	Stage3_	2432.6346088716
TCGA.AO.A0JM	FEMALE	NA	Alive	NA	Positive	Positive	Positive	Positive	LumB	Luminal_B	NON-TNBC	-14653	2	TUMOR_FREE	1	1826	NA_Applicable	1826	Stage2_	5306.0213507198
TCGA.AO.A124	FEMALE	WHITE	Alive	NA	Negative	Negative	Negative	NA	Basal	Basal-like	TNBC	-14174	2	TUMOR_FREE	1	3120	NA_Applicable	3120	Stage2_	1525.8243588906
TCGA.AO.A125	FEMALE	BLACK_OR_AFRICAN_AMERICAN	Alive	NA	Positive	Positive	Negative	Negative	LumA	Luminal_A	NON-TNBC	-26466	2	TUMOR_FREE	1	3019	NA_Applicable	3019	Stage2_	671.5757144957
TCGA.AO.A126	FEMALE	ASIAN	Alive	NA	Positive	Positive	Negative	Negative	LumA	Luminal_A	NON-TNBC	-14264	2	TUMOR_FREE	1	2850	NA_Applicable	2850	Stage2_	1439.6238978837
TCGA.AO.A128	FEMALE	WHITE	Alive	NA	Negative	Negative	Negative	Negative	Basal	Basal-like	TNBC	-22340	2	TUMOR_FREE	1	2877	NA_Applicable	2877	Stage2_	2102.5791710636
TCGA.AO.A129	FEMALE	WHITE	Alive	NA	Negative	Negative	Negative	Negative	Basal	Basal-like	TNBC	-10898	2	TUMOR_FREE	1	2923	NA_Applicable	2923	Stage2_	2273.3417900736
TCGA.AO.A12A	FEMALE	WHITE	Alive	NA	Positive	Positive	Negative	Negative	LumA	Luminal_A	NON-TNBC	-17420	2	TUMOR_FREE	1	2755	NA_Applicable	2755	Stage2_	1406.2933297939
TCGA.AO.A12B	FEMALE	WHITE	Alive	NA	Positive	Positive	Negative	NA	LumB	Luminal_B	NON-TNBC	-23150	2	TUMOR_FREE	1	2359	NA_Applicable	2359	Stage2_	881.174790049
TCGA.AO.A12C	FEMALE	WHITE	Alive	NA	Positive	Positive	Positive	Negative	LumA	Luminal_A	NON-TNBC	-15469	2	TUMOR_FREE	1	1994	NA_Applicable	1994	Stage2_	1922.0677504343
TCGA.AO.A12D	FEMALE	WHITE	Alive	NA	Negative	Negative	Positive	Positive	Her2	HER2-enriched	NON-TNBC	-15774	2	TUMOR_FREE	1	1948	NA_Applicable	1948	Stage2_	2433.0163297067
TCGA.AO.A12E	FEMALE	WHITE	Alive	NA	Positive	Positive	Negative	NA	LumA	Luminal_A	NON-TNBC	-18721	2	TUMOR_FREE	1	1743	NA_Applicable	1743	Stage2_	1180.0469133953
TCGA.AO.A12F	FEMALE	WHITE	Alive	NA	Negative	Negative	Negative	NA	Basal	Basal-like	TNBC	-13409	2	TUMOR_FREE	1	1471	NA_Applicable	1471	Stage2_	1217.0505448023
TCGA.AO.A12G	FEMALE	WHITE	Alive	NA	Positive	Positive	Positive	Negative	LumA	Luminal_A	NON-TNBC	-27705	2	TUMOR_FREE	1	1266	NA_Applicable	1266	Stage2_	1522.3251756854
TCGA.AO.A12H	FEMALE	BLACK_OR_AFRICAN_AMERICAN	Alive	NA	Positive	Positive	Negative	NA	LumA	Luminal_A	NON-TNBC	-25515	2	TUMOR_FREE	1	863	NA_Applicable	863	Stage2_	1231.7585553249
TCGA.AO.A1KO	FEMALE	WHITE	Alive	NA	Positive	Positive	Negative	NA	NA	NA	NON-TNBC	-16817	2	TUMOR_FREE	1	448	NA_Applicable	448	Stage2_	1914.8914223869
TCGA.AO.A1KP	FEMALE	WHITE	Alive	NA	Positive	Positive	Negative	Negative	NA	NA	NON-TNBC	-28247	2	TUMOR_FREE	1	2513	NA_Applicable	2513	Stage2_	2147.2710310869
TCGA.AO.A1KQ	MALE	WHITE	Alive	NA	Positive	Positive	Negative	NA	NA	NA	NON-TNBC	-30859	1	TUMOR_FREE	1	1519	NA_Applicable	1519	Stage3_	1745.9889849977
TCGA.AO.A1KR	FEMALE	WHITE	Alive	NA	Negative	Negative	Negative	Negative	NA	NA	TNBC	-18900	2	TUMOR_FREE	1	2141	NA_Applicable	2141	Stage2_	1482.5696499226
TCGA.AO.A1KS	FEMALE	WHITE	Alive	NA	Positive	Positive	Equivocal	Negative	NA	NA	NON-TNBC	-25230	2	TUMOR_FREE	1	16	NA_Applicable	16	Stage2_	1764.898678025
TCGA.AO.A1KT	FEMALE	WHITE	Alive	NA	Positive	Positive	Equivocal	Negative	NA	NA	NON-TNBC	-28660	2	TUMOR_FREE	1	541	NA_Applicable	541	Stage2_	2843.3021342823
TCGA.AQ.A04J	FEMALE	WHITE	Alive	NA	Negative	Negative	Negative	NA	Basal	Basal-like	TNBC	-16615	2	TUMOR_FREE	1	160	NA_Applicable	160	Stage2_	2059.9883484865
TCGA.AQ.A0Y5	FEMALE	WHITE	Dead	NA	Positive	Positive	Positive	Positive	NA	NA	NON-TNBC	-25793	2	TUMOR_FREE	2	NA	172	172	Stage3_	1599.1684397209
TCGA.AQ.A1H2	FEMALE	WHITE	Alive	NA	Positive	Positive	Indeterminate	Positive	NA	NA	NON-TNBC	-30958	2	TUMOR_FREE	1	230	NA_Applicable	230	Stage3_	2339.3974988838
TCGA.AQ.A1H3	FEMALE	WHITE	Alive	NA	Positive	Positive	Negative	NA	NA	NA	NON-TNBC	-18177	2	TUMOR_FREE	1	162	NA_Applicable	162	Stage3_	2271.7215168468
TCGA.AQ.A54N	FEMALE	BLACK_OR_AFRICAN_AMERICAN	Alive	NA	Negative	Negative	Equivocal	Negative	NA	NA	TNBC	-18741	2	TUMOR_FREE	1	78	NA_Applicable	78	Stage2_	577.7797386786
TCGA.AQ.A54O	MALE	BLACK_OR_AFRICAN_AMERICAN	Alive	NA	Positive	Positive	Negative	NA	NA	NA	NON-TNBC	-18694	1	TUMOR_FREE	1	665	NA_Applicable	665	Stage2_	885.1080385509
TCGA.AQ.A7U7	FEMALE	WHITE	Alive	NA	Positive	Positive	Negative	NA	NA	NA	NON-TNBC	-20239	2	TUMOR_FREE	1	304	NA_Applicable	304	Stage3_	1398.9436040978
TCGA.AR.A0TP	FEMALE	WHITE	Alive	NA	Positive	Negative	Negative	NA	Basal	Basal-like	NON-TNBC	-15812	2	NA	1	2521	NA_Applicable	2521	Stage2_	3078.4769572095
TCGA.AR.A0TQ	FEMALE	WHITE	Alive	NA	Positive	Negative	Equivocal	Positive	LumB	Luminal_B	NON-TNBC	-9873	2	NA	1	1500	NA_Applicable	1500	Stage3_	1616.7828089564
TCGA.AR.A0TR	FEMALE	WHITE	Dead	NA	Positive	Positive	Equivocal	Negative	LumA	Luminal_A	NON-TNBC	-25190	2	NA	2	NA	160	160	Stage2_	966.0514552901
TCGA.AR.A0TS	FEMALE	WHITE	Alive	NA	Negative	Negative	Negative	NA	Basal	Basal-like	TNBC	-17141	2	NA	1	1138	NA_Applicable	1138	Stage2_	1775.6899185316
TCGA.AR.A0TT	FEMALE	BLACK_OR_AFRICAN_AMERICAN	Alive	NA	Positive	Negative	Negative	NA	LumB	Luminal_B	NON-TNBC	-19679	2	NA	1	1730	NA_Applicable	1730	Stage3_	1798.5183047563
TCGA.AR.A0TV	FEMALE	NA	Alive	NA	Positive	Positive	Equivocal	Negative	LumB	Luminal_B	NON-TNBC	-24279	2	NA	1	905	NA_Applicable	905	Stage2_	1457.6599556079
TCGA.AR.A0TX	FEMALE	NA	Alive	NA	Positive	Positive	Positive	NA	Her2	HER2-enriched	NON-TNBC	-23653	2	NA	1	15	NA_Applicable	15	Stage2_	1738.5841996605
TCGA.AR.A0TY	FEMALE	WHITE	Dead	NA	Positive	Negative	Negative	NA	LumB	Luminal_B	NON-TNBC	-19836	2	NA	2	NA	1699	1699	Stage2_	957.5249390966
TCGA.AR.A0U2	FEMALE	WHITE	Dead	Bone|Liver	Positive	Positive	Negative	NA	LumB	Luminal_B	NON-TNBC	-17390	2	WITH_TUMOR	2	NA	2551	2551	Stage3_	1061.9237096297
TCGA.AR.A0U3	FEMALE	WHITE	Alive	NA	Positive	Positive	Negative	NA	LumB	Luminal_B	NON-TNBC	-21755	2	NA	1	2317	NA_Applicable	2317	Stage2_	726.4815630896
TCGA.AR.A0U4	FEMALE	WHITE	Alive	NA	Negative	Negative	Negative	NA	Basal	Basal-like	TNBC	-19729	2	NA	1	1684	NA_Applicable	1684	Stage2_	3186.5133201715
TCGA.AR.A1AH	FEMALE	WHITE	Alive	NA	Positive	Negative	Negative	NA	Basal	Basal-like	NON-TNBC	-18991	2	TUMOR_FREE	1	2298	NA_Applicable	2298	Stage2_	1217.0376952602
TCGA.AR.A1AI	FEMALE	WHITE	Alive	NA	Negative	Negative	Equivocal	Negative	Basal	Basal-like	TNBC	-17229	2	TUMOR_FREE	1	1881	NA_Applicable	1881	Stage2_	1750.699785719
TCGA.AR.A1AJ	FEMALE	WHITE	Alive	NA	Positive	Negative	Negative	NA	Basal	Basal-like	NON-TNBC	-30489	2	TUMOR_FREE	1	1605	NA_Applicable	1605	Stage1_	1539.9883873699
TCGA.AR.A1AK	FEMALE	WHITE	Alive	NA	Positive	Positive	Negative	NA	LumA	Luminal_A	NON-TNBC	-25825	2	TUMOR_FREE	1	1559	NA_Applicable	1559	Stage1_	2917.3258579608
TCGA.AR.A1AL	FEMALE	WHITE	Alive	NA	Positive	Positive	Negative	NA	LumA	Luminal_A	NON-TNBC	-22023	2	TUMOR_FREE	1	1485	NA_Applicable	1485	Stage3_	1371.0406946553
TCGA.AR.A1AM	FEMALE	WHITE	Alive	NA	Positive	Positive	Equivocal	Negative	NA	NA	NON-TNBC	-19123	2	NA	1	1903	NA_Applicable	1903	Stage3_	1936.1599438699
TCGA.AR.A1AN	FEMALE	WHITE	Alive	NA	Positive	Positive	Negative	NA	LumA	Luminal_A	NON-TNBC	-16974	2	TUMOR_FREE	1	1330	NA_Applicable	1330	Stage2_	2098.2807095151
TCGA.AR.A1AO	FEMALE	WHITE	Alive	NA	Positive	Negative	Negative	NA	Normal	Normal-like	NON-TNBC	-17332	2	TUMOR_FREE	1	1325	NA_Applicable	1325	Stage2_	2844.5208994324
TCGA.AR.A1AP	FEMALE	WHITE	Alive	NA	Positive	Positive	Equivocal	Negative	LumA	Luminal_A	NON-TNBC	-29406	2	TUMOR_FREE	1	1216	NA_Applicable	1216	Stage1_	1537.9554551649
TCGA.AR.A1AQ	FEMALE	WHITE	Alive	NA	Negative	Negative	Equivocal	Negative	Basal	Basal-like	TNBC	-18109	2	TUMOR_FREE	1	1310	NA_Applicable	1310	Stage2_	2077.7156384884
TCGA.AR.A1AR	FEMALE	WHITE	Dead	NA	Negative	Negative	Negative	NA	Basal	Basal-like	TNBC	-18482	2	TUMOR_FREE	2	NA	524	524	Stage3_	5263.183529779
TCGA.AR.A1AS	FEMALE	ASIAN	Alive	NA	Positive	Positive	Negative	NA	LumA	Luminal_A	NON-TNBC	-20028	2	NA	1	1150	NA_Applicable	1150	Stage2_	2207.0443329432
TCGA.AR.A1AT	FEMALE	WHITE	Dead	NA	Positive	Positive	Positive	NA	Her2	HER2-enriched	NON-TNBC	-22942	2	NA	2	NA	1272	1272	Stage2_	1331.7037593656
TCGA.AR.A1AU	FEMALE	WHITE	Alive	NA	Positive	Positive	Equivocal	Negative	LumA	Luminal_A	NON-TNBC	-14564	2	NA	1	1409	NA_Applicable	1409	Stage3_	2890.1901130972
TCGA.AR.A1AV	MALE	WHITE	Alive	NA	Positive	Positive	Negative	NA	LumB	Luminal_B	NON-TNBC	-24875	1	NA	1	1295	NA_Applicable	1295	Stage2_	2745.2887769916
TCGA.AR.A1AW	FEMALE	WHITE	Alive	NA	Positive	Positive	Equivocal	Negative	LumA	Luminal_A	NON-TNBC	-23855	2	NA	1	1072	NA_Applicable	1072	Stage2_	1872.0177195163
TCGA.AR.A1AX	FEMALE	WHITE	Alive	NA	Positive	Positive	Positive	NA	LumA	Luminal_A	NON-TNBC	-23507	2	NA	1	1103	NA_Applicable	1103	Stage1_	1445.8002860548
TCGA.AR.A1AY	FEMALE	WHITE	Alive	NA	Negative	Negative	Negative	NA	Basal	Basal-like	TNBC	-23927	2	NA	1	615	NA_Applicable	615	Stage1_	2316.8392205325
TCGA.AR.A24H	FEMALE	WHITE	Alive	NA	Positive	Positive	Negative	NA	NA	NA	NON-TNBC	-24046	2	NA	1	3333	NA_Applicable	3333	Stage2_	2821.7747319787
TCGA.AR.A24K	FEMALE	WHITE	Alive	NA	Positive	Positive	Equivocal	Negative	NA	NA	NON-TNBC	-16961	2	NA	1	1548	NA_Applicable	1548	Stage2_	995.7534343066
TCGA.AR.A24L	FEMALE	WHITE	Alive	NA	Positive	Positive	Equivocal	Negative	NA	NA	NON-TNBC	-9706	2	NA	1	2221	NA_Applicable	2221	Stage2_	3013.3674927086
TCGA.AR.A24M	FEMALE	WHITE	Alive	NA	Positive	Positive	Negative	NA	NA	NA	NON-TNBC	-14119	2	NA	1	1991	NA_Applicable	1991	Stage3_	1286.9354982657
TCGA.AR.A24N	FEMALE	WHITE	Alive	NA	Positive	Positive	Equivocal	Negative	NA	NA	NON-TNBC	-19989	2	NA	1	2074	NA_Applicable	2074	Stage1_	2428.503698498
TCGA.AR.A24O	FEMALE	WHITE	Alive	NA	Positive	Positive	Negative	NA	NA	NA	NON-TNBC	-15977	2	NA	1	1998	NA_Applicable	1998	Stage3_	1360.7707371792
TCGA.AR.A24P	FEMALE	WHITE	Alive	NA	Positive	Positive	Equivocal	Negative	NA	NA	NON-TNBC	-17490	2	NA	1	26	NA_Applicable	26	Stage1_	2473.4960708367
TCGA.AR.A24Q	FEMALE	WHITE	Alive	NA	Positive	Negative	Negative	NA	NA	NA	NON-TNBC	-18084	2	NA	1	2009	NA_Applicable	2009	Stage2_	2568.6972494926
TCGA.AR.A24R	FEMALE	WHITE	Alive	NA	Positive	Positive	Negative	Negative	NA	NA	NON-TNBC	-16642	2	NA	1	1746	NA_Applicable	1746	Stage3_	2103.7559688668
TCGA.AR.A24S	FEMALE	WHITE	Alive	NA	Positive	Positive	Negative	NA	NA	NA	NON-TNBC	-22587	2	NA	1	1888	NA_Applicable	1888	Stage1_	3852.8224690577
TCGA.AR.A24T	FEMALE	WHITE	Alive	NA	Positive	Positive	Equivocal	Negative	NA	NA	NON-TNBC	-17135	2	NA	1	1620	NA_Applicable	1620	Stage3_	1200.9549265076
TCGA.AR.A24U	FEMALE	WHITE	Alive	NA	Negative	Negative	Positive	NA	NA	NA	NON-TNBC	-17523	2	NA	1	1623	NA_Applicable	1623	Stage2_	2036.9503124867
TCGA.AR.A24V	FEMALE	WHITE	Alive	NA	Positive	Positive	Negative	NA	NA	NA	NON-TNBC	-19027	2	NA	1	1648	NA_Applicable	1648	Stage2_	2785.5881804712
TCGA.AR.A24W	FEMALE	WHITE	Alive	NA	Positive	Positive	Negative	NA	NA	NA	NON-TNBC	-20123	2	NA	1	1550	NA_Applicable	1550	Stage2_	1004.7759769612
TCGA.AR.A24X	FEMALE	WHITE	Alive	NA	Positive	Positive	Equivocal	Negative	NA	NA	NON-TNBC	-19030	2	NA	1	1465	NA_Applicable	1465	Stage2_	2118.0204839832
TCGA.AR.A24Z	FEMALE	WHITE	Alive	NA	Positive	Positive	Negative	NA	NA	NA	NON-TNBC	-20900	2	NA	1	1574	NA_Applicable	1574	Stage2_	796.2776272681
TCGA.AR.A250	FEMALE	WHITE	Alive	NA	Positive	Negative	Equivocal	Positive	NA	NA	NON-TNBC	-21309	2	TUMOR_FREE	1	1708	NA_Applicable	1708	Stage2_	2649.439915024
TCGA.AR.A251	FEMALE	WHITE	Alive	NA	Positive	Negative	Equivocal	Negative	NA	NA	NON-TNBC	-18771	2	NA	1	1374	NA_Applicable	1374	Stage3_	3416.7713311816
TCGA.AR.A252	FEMALE	WHITE	Alive	NA	Positive	Positive	Negative	NA	NA	NA	NON-TNBC	-18611	2	NA	1	1236	NA_Applicable	1236	Stage1_	1360.8031684116
TCGA.AR.A254	FEMALE	WHITE	Alive	NA	Positive	Positive	Positive	NA	NA	NA	NON-TNBC	-18270	2	NA	1	1212	NA_Applicable	1212	Stage3_	1981.2546124626
TCGA.AR.A255	FEMALE	WHITE	Alive	NA	Positive	Positive	Positive	NA	NA	NA	NON-TNBC	-22809	2	NA	1	1059	NA_Applicable	1059	Stage1_	3034.2244421553
TCGA.AR.A256	FEMALE	WHITE	Dead	NA	Negative	Negative	Negative	NA	NA	NA	TNBC	-16642	2	NA	2	NA	2854	2854	Stage2_	3897.1108354875
TCGA.AR.A2LE	FEMALE	WHITE	Alive	NA	Positive	Negative	NA	NA	NA	NA	NON-TNBC	-25499	2	NA	1	3913	NA_Applicable	3913	Stage1_	2953.5896015942
TCGA.AR.A2LH	FEMALE	WHITE	Dead	Bone|Liver	Negative	Negative	Equivocal	Negative	NA	NA	TNBC	-20288	2	NA	2	NA	616	616	Stage3_	5937.1090445896
TCGA.AR.A2LJ	FEMALE	WHITE	Alive	NA	Positive	Positive	Positive	Positive	NA	NA	NON-TNBC	-14723	2	NA	1	1359	NA_Applicable	1359	Stage3_	1781.1358164436
TCGA.AR.A2LK	FEMALE	WHITE	Alive	NA	Positive	Positive	Equivocal	Negative	NA	NA	NON-TNBC	-22800	2	NA	1	1304	NA_Applicable	1304	Stage3_	3705.2562178989
TCGA.AR.A2LL	FEMALE	WHITE	Alive	NA	Positive	Positive	Equivocal	Negative	NA	NA	NON-TNBC	-25747	2	NA	1	224	NA_Applicable	224	Stage2_	2526.2527257372
TCGA.AR.A2LM	FEMALE	WHITE	Alive	NA	Positive	Positive	NA	Negative	NA	NA	NON-TNBC	-18053	2	NA	1	1218	NA_Applicable	1218	Stage2_	3708.1136055107
TCGA.AR.A2LN	FEMALE	WHITE	Alive	NA	Positive	Positive	Negative	NA	NA	NA	NON-TNBC	-23992	2	NA	1	520	NA_Applicable	520	Stage2_	3143.0821227784
TCGA.AR.A2LO	FEMALE	WHITE	Alive	NA	Positive	Positive	Equivocal	Negative	NA	NA	NON-TNBC	-17080	2	NA	1	633	NA_Applicable	633	Stage2_	2718.9356495787
TCGA.AR.A2LQ	FEMALE	WHITE	Alive	NA	Positive	Positive	Negative	NA	NA	NA	NON-TNBC	-21865	2	NA	1	516	NA_Applicable	516	Stage2_	3262.9481684487
TCGA.AR.A2LR	FEMALE	WHITE	Alive	NA	Negative	Negative	Negative	NA	NA	NA	TNBC	-18214	2	NA	1	620	NA_Applicable	620	Stage1_	2744.7505111935
TCGA.AR.A5QM	FEMALE	WHITE	Alive	NA	Positive	Positive	Equivocal	NA	NA	NA	NON-TNBC	-22780	2	TUMOR_FREE	1	1440	NA_Applicable	1440	Stage2_	920.9385499215
TCGA.AR.A5QN	FEMALE	WHITE	Alive	NA	Positive	Positive	Positive	NA	NA	NA	NON-TNBC	-25089	2	TUMOR_FREE	1	396	NA_Applicable	396	Stage3_	1036.8044289178
TCGA.AR.A5QP	FEMALE	WHITE	Alive	NA	Positive	Positive	Equivocal	NA	NA	NA	NON-TNBC	-19805	2	TUMOR_FREE	1	439	NA_Applicable	439	Stage2_	1119.1263176907
TCGA.AR.A5QQ	FEMALE	WHITE	Dead	NA	Negative	Negative	Negative	NA	NA	NA	TNBC	-24841	2	TUMOR_FREE	2	NA	322	322	Stage3_	3019.5100116734
TCGA.B6.A0I1	FEMALE	BLACK_OR_AFRICAN_AMERICAN	Dead	NA	Negative	Negative	NA	NA	NA	NA	NA	-26902	2	TUMOR_FREE	2	NA	2361	2361	Stage2_	5028.3108924053
TCGA.B6.A0I2	FEMALE	WHITE	Alive	NA	NA	NA	NA	NA	Basal	Basal-like	NA	-16702	2	TUMOR_FREE	1	3827	NA_Applicable	3827	Stage1_	1833.9332027627
TCGA.B6.A0I5	FEMALE	WHITE	Alive	NA	Positive	Positive	NA	NA	LumA	Luminal_A	NON-TNBC	-18038	2	TUMOR_FREE	1	4550	NA_Applicable	4550	Stage2_	2450.4724683909
TCGA.B6.A0I6	FEMALE	BLACK_OR_AFRICAN_AMERICAN	Dead	NA	Negative	Negative	NA	NA	Basal	Basal-like	NA	-18014	2	WITH_TUMOR	2	NA	991	991	Stage2_	3229.5069581509
TCGA.B6.A0I9	FEMALE	WHITE	Dead	Bone	Indeterminate	Positive	NA	NA	Her2	HER2-enriched	NA	-22791	2	WITH_TUMOR	2	NA	369	369	Stage4_	2302.8923753492
TCGA.B6.A0IA	FEMALE	WHITE	Alive	NA	Positive	Positive	NA	NA	LumA	Luminal_A	NON-TNBC	-18748	2	TUMOR_FREE	1	6719	NA_Applicable	6719	Stage2_	2217.1337771853
TCGA.B6.A0IB	FEMALE	WHITE	Dead	Other,_specify	Positive	Positive	NA	NA	LumB	Luminal_B	NON-TNBC	-23646	2	WITH_TUMOR	2	NA	3941	3941	Stage4_	1726.8116268867
TCGA.B6.A0IE	FEMALE	BLACK_OR_AFRICAN_AMERICAN	Dead	NA	Negative	Negative	NA	NA	Normal	Normal-like	NA	-13976	2	WITH_TUMOR	2	NA	1999	1999	Stage3_	2456.7309736972
TCGA.B6.A0IG	FEMALE	WHITE	Dead	NA	Positive	Positive	NA	NA	LumA	Luminal_A	NON-TNBC	-18433	2	WITH_TUMOR	2	NA	4456	4456	Stage2_	1398.2623400893
TCGA.B6.A0IH	FEMALE	WHITE	Dead	NA	Positive	Positive	NA	NA	LumA	Luminal_A	NON-TNBC	-29907	2	NA	2	NA	3418	3418	Stage3_	1862.9998273379
TCGA.B6.A0IJ	FEMALE	BLACK_OR_AFRICAN_AMERICAN	Alive	NA	Positive	Positive	NA	NA	Basal	Basal-like	NON-TNBC	-15625	2	TUMOR_FREE	1	5383	NA_Applicable	5383	Stage2_	5430.4525153852
TCGA.B6.A0IK	FEMALE	WHITE	Dead	NA	Negative	Negative	NA	NA	Her2	HER2-enriched	NA	-23150	2	WITH_TUMOR	2	NA	571	571	Stage3_	2513.203417161
TCGA.B6.A0IM	FEMALE	BLACK_OR_AFRICAN_AMERICAN	Alive	NA	Positive	Positive	NA	NA	LumB	Luminal_B	NON-TNBC	-27557	2	TUMOR_FREE	1	3836	NA_Applicable	3836	Stage2_	1683.5648141762
TCGA.B6.A0IO	FEMALE	WHITE	Alive	NA	Positive	Indeterminate	NA	NA	LumA	Luminal_A	NON-TNBC	-24322	2	TUMOR_FREE	1	3350	NA_Applicable	3350	Stage2_	1752.2004356309
TCGA.B6.A0IP	FEMALE	WHITE	Alive	NA	Positive	Positive	NA	NA	LumA	Luminal_A	NON-TNBC	-27047	2	TUMOR_FREE	1	3374	NA_Applicable	3374	Stage1_	1785.6380162745
TCGA.B6.A0IQ	FEMALE	WHITE	Alive	NA	Negative	Negative	NA	NA	Basal	Basal-like	NA	-14669	2	TUMOR_FREE	1	3872	NA_Applicable	3872	Stage3_	1721.1575233457
TCGA.B6.A0RH	FEMALE	BLACK_OR_AFRICAN_AMERICAN	Alive	NA	Positive	Positive	NA	NA	Her2	HER2-enriched	NON-TNBC	-18759	2	TUMOR_FREE	1	5749	NA_Applicable	5749	Stage2_	1825.3804832699
TCGA.B6.A0RI	FEMALE	WHITE	Alive	NA	Positive	Positive	NA	NA	LumA	Luminal_A	NON-TNBC	-16138	2	WITH_TUMOR	1	6796	NA_Applicable	6796	Stage3_	2120.7078958334
TCGA.B6.A0RL	FEMALE	BLACK_OR_AFRICAN_AMERICAN	Dead	NA	Positive	Positive	NA	NA	LumB	Luminal_B	NON-TNBC	-22238	2	TUMOR_FREE	2	NA	2469	2469	Stage2_	2190.9877063991
TCGA.B6.A0RN	FEMALE	WHITE	Alive	NA	Negative	Negative	NA	NA	LumA	Luminal_A	NA	-22077	2	TUMOR_FREE	1	5261	NA_Applicable	5261	Stage1_	2096.9085480048
TCGA.B6.A0RO	FEMALE	WHITE	Alive	NA	Positive	Positive	NA	NA	LumA	Luminal_A	NON-TNBC	-26269	2	TUMOR_FREE	1	4929	NA_Applicable	4929	Stage3_	1330.419381149
TCGA.B6.A0RQ	FEMALE	WHITE	Dead	NA	Positive	Positive	NA	NA	LumA	Luminal_A	NON-TNBC	-25004	2	TUMOR_FREE	2	NA	4273	4273	Stage2_	1914.7723073178
TCGA.B6.A0RS	FEMALE	WHITE	Dead	NA	Negative	Negative	NA	NA	Her2	HER2-enriched	NA	-14134	2	WITH_TUMOR	2	NA	3063	3063	Stage2_	2753.7936152334
TCGA.B6.A0RT	FEMALE	WHITE	Alive	NA	Negative	Negative	NA	NA	Basal	Basal-like	NA	-14374	2	TUMOR_FREE	1	2721	NA_Applicable	2721	Stage3_	2354.4618910524
TCGA.B6.A0RU	FEMALE	WHITE	Alive	NA	Negative	Negative	NA	NA	Basal	Basal-like	NA	-17996	2	TUMOR_FREE	1	3991	NA_Applicable	3991	Stage1_	2626.1635644643
TCGA.B6.A0RV	FEMALE	WHITE	Alive	NA	Positive	Positive	NA	NA	LumA	Luminal_A	NON-TNBC	-15507	2	TUMOR_FREE	1	4788	NA_Applicable	4788	Stage3_	1619.168651829
TCGA.B6.A0WT	FEMALE	WHITE	Alive	NA	Positive	Positive	NA	NA	LumA	Luminal_A	NON-TNBC	-22362	2	TUMOR_FREE	1	5396	NA_Applicable	5396	Stage2_	1305.532208001
TCGA.B6.A0WV	FEMALE	WHITE	Dead	NA	Positive	Positive	NA	NA	LumB	Luminal_B	NON-TNBC	-24798	2	TUMOR_FREE	2	NA	2422	2422	Stage2_	1547.3150669937
TCGA.B6.A0WX	FEMALE	BLACK_OR_AFRICAN_AMERICAN	Dead	NA	Negative	Negative	NA	NA	Basal	Basal-like	NA	-14770	2	WITH_TUMOR	2	NA	653	653	Stage3_	2073.4218695198
TCGA.B6.A0WY	FEMALE	WHITE	Dead	NA	Positive	Negative	NA	NA	LumA	Luminal_A	NON-TNBC	-14778	2	WITH_TUMOR	2	NA	3461	3461	Stage3_	3618.6423088892
TCGA.B6.A0WZ	FEMALE	BLACK_OR_AFRICAN_AMERICAN	Alive	NA	Positive	Positive	NA	NA	LumA	Luminal_A	NON-TNBC	-18584	2	TUMOR_FREE	1	3941	NA_Applicable	3941	Stage2_	1835.3009416187
TCGA.B6.A0X0	FEMALE	WHITE	Dead	NA	Positive	Positive	NA	NA	LumA	Luminal_A	NON-TNBC	-19802	2	NA	2	NA	3945	3945	Stage1_	1067.5340636247
TCGA.B6.A0X4	FEMALE	WHITE	Dead	NA	Positive	Positive	NA	NA	LumA	Luminal_A	NON-TNBC	-22688	2	WITH_TUMOR	2	NA	860	860	Stage2_	1597.5616605293
TCGA.B6.A0X5	FEMALE	BLACK_OR_AFRICAN_AMERICAN	Dead	NA	Positive	Positive	NA	NA	LumB	Luminal_B	NON-TNBC	-22380	2	WITH_TUMOR	2	NA	2097	2097	Stage2_	1341.120335285
TCGA.B6.A1KC	FEMALE	WHITE	Alive	NA	Positive	Negative	Negative	NA	NA	NA	NON-TNBC	-24791	2	TUMOR_FREE	1	1326	NA_Applicable	1326	Stage2_	1342.1597442605
TCGA.B6.A1KF	FEMALE	WHITE	Alive	NA	Negative	Negative	Equivocal	NA	NA	NA	NA	-24891	2	TUMOR_FREE	1	3088	NA_Applicable	3088	Stage2_	1994.2542366657
TCGA.B6.A1KI	FEMALE	WHITE	Alive	NA	Positive	Positive	Equivocal	Negative	NA	NA	NON-TNBC	-23031	2	TUMOR_FREE	1	1463	NA_Applicable	1463	Stage1_	1560.5220949816
TCGA.B6.A1KN	FEMALE	WHITE	Alive	NA	Negative	Negative	NA	NA	NA	NA	NA	-21183	2	TUMOR_FREE	1	3330	NA_Applicable	3330	Stage3_	1862.6265296557
TCGA.B6.A2IU	FEMALE	WHITE	Alive	NA	Positive	Positive	NA	NA	NA	NA	NON-TNBC	-22905	2	NA	1	4840	NA_Applicable	4840	Stage2_	2716.3646028623
TCGA.B6.A401	FEMALE	BLACK_OR_AFRICAN_AMERICAN	Alive	NA	Positive	Positive	Negative	NA	NA	NA	NON-TNBC	-17438	2	TUMOR_FREE	1	1989	NA_Applicable	1989	Stage2_	2466.3640831804
TCGA.B6.A402	FEMALE	BLACK_OR_AFRICAN_AMERICAN	Alive	NA	Negative	Negative	Negative	NA	NA	NA	TNBC	-17314	2	WITH_TUMOR	1	1651	NA_Applicable	1651	Stage1_	5283.6495060533
TCGA.B6.A408	FEMALE	BLACK_OR_AFRICAN_AMERICAN	Alive	NA	Positive	Positive	Equivocal	Negative	NA	NA	NON-TNBC	-20102	2	TUMOR_FREE	1	1519	NA_Applicable	1519	Stage3_	1536.2913688001
TCGA.B6.A40B	FEMALE	WHITE	Alive	NA	Positive	Positive	Negative	NA	NA	NA	NON-TNBC	-27811	2	TUMOR_FREE	1	2521	NA_Applicable	2521	Stage1_	2374.0254901003
TCGA.B6.A40C	FEMALE	WHITE	Alive	NA	Positive	Positive	Negative	NA	NA	NA	NON-TNBC	-18852	2	TUMOR_FREE	1	1673	NA_Applicable	1673	Stage2_	2856.6653083081
TCGA.BH.A0AU	FEMALE	WHITE	Alive	NA	Positive	Positive	Positive	Negative	LumB	Luminal_B	NON-TNBC	-16688	2	TUMOR_FREE	1	746	NA_Applicable	746	Stage2_	1179.9600102998
TCGA.BH.A0AV	FEMALE	BLACK_OR_AFRICAN_AMERICAN	Alive	NA	Negative	Negative	NA	Negative	Basal	Basal-like	TNBC	-19314	2	TUMOR_FREE	1	1180	NA_Applicable	1180	Stage1_	3295.5159707791
TCGA.BH.A0AW	FEMALE	WHITE	Alive	NA	Positive	Negative	Positive	NA	Her2	HER2-enriched	NON-TNBC	-20468	2	TUMOR_FREE	1	622	NA_Applicable	622	Stage2_	2293.3610751741
TCGA.BH.A0AY	FEMALE	WHITE	Alive	NA	Positive	Positive	Negative	NA	LumB	Luminal_B	NON-TNBC	-22703	2	TUMOR_FREE	1	777	NA_Applicable	777	Stage2_	2832.399326511
TCGA.BH.A0AZ	FEMALE	WHITE	Alive	NA	Positive	Positive	Negative	NA	LumA	Luminal_A	NON-TNBC	-17465	2	TUMOR_FREE	1	867	NA_Applicable	867	Stage3_	1716.3378137522
TCGA.BH.A0B0	FEMALE	BLACK_OR_AFRICAN_AMERICAN	Alive	NA	Positive	Positive	Negative	NA	LumA	Luminal_A	NON-TNBC	-20776	2	TUMOR_FREE	1	1428	NA_Applicable	1428	Stage1_	1327.4978809555
TCGA.BH.A0B1	FEMALE	WHITE	Alive	NA	Positive	Positive	Negative	NA	LumA	Luminal_A	NON-TNBC	-24315	2	TUMOR_FREE	1	1148	NA_Applicable	1148	Stage2_	5253.038808815
TCGA.BH.A0B3	FEMALE	WHITE	Alive	NA	Negative	Negative	Negative	NA	Basal	Basal-like	TNBC	-19479	2	TUMOR_FREE	1	1203	NA_Applicable	1203	Stage2_	3045.3711672332
TCGA.BH.A0B4	MALE	WHITE	Alive	NA	Positive	Positive	Equivocal	Positive	LumA	Luminal_A	NON-TNBC	-23980	1	TUMOR_FREE	1	1191	NA_Applicable	1191	Stage3_	5874.0776030083
TCGA.BH.A0B5	FEMALE	WHITE	Alive	NA	Positive	Positive	Negative	NA	LumB	Luminal_B	NON-TNBC	-14920	2	TUMOR_FREE	1	1471	NA_Applicable	1471	Stage3_	1271.1096177268
TCGA.BH.A0B6	FEMALE	WHITE	Alive	NA	Positive	Positive	Positive	NA	NA	NA	NON-TNBC	-17346	2	TUMOR_FREE	1	1732	NA_Applicable	1732	Stage1_	1976.1394183384
TCGA.BH.A0B7	FEMALE	WHITE	Alive	NA	Positive	Positive	Positive	NA	Her2	HER2-enriched	NON-TNBC	-15593	2	NA	1	1733	NA_Applicable	1733	Stage2_	1835.6010399585
TCGA.BH.A0B8	FEMALE	WHITE	Alive	NA	Positive	Positive	Equivocal	Negative	LumA	Luminal_A	NON-TNBC	-23380	2	TUMOR_FREE	1	1569	NA_Applicable	1569	Stage1_	1298.9456039515
TCGA.BH.A0B9	FEMALE	WHITE	Alive	NA	Negative	Negative	Negative	NA	Basal	Basal-like	TNBC	-16310	2	TUMOR_FREE	1	1572	NA_Applicable	1572	Stage1_	5362.0713741018
TCGA.BH.A0BA	FEMALE	WHITE	Alive	NA	Positive	Positive	Negative	NA	LumA	Luminal_A	NON-TNBC	-18839	2	TUMOR_FREE	1	1132	NA_Applicable	1132	Stage3_	1049.029214394
TCGA.BH.A0BC	FEMALE	WHITE	Alive	NA	Positive	Positive	Negative	NA	LumA	Luminal_A	NON-TNBC	-21949	2	TUMOR_FREE	1	974	NA_Applicable	974	Stage3_	2140.3300539873
TCGA.BH.A0BD	FEMALE	WHITE	Alive	NA	Positive	Positive	Negative	NA	LumB	Luminal_B	NON-TNBC	-17275	2	TUMOR_FREE	1	554	NA_Applicable	554	Stage2_	729.9011430419
TCGA.BH.A0BF	FEMALE	WHITE	Alive	NA	Positive	Positive	Negative	NA	LumB	Luminal_B	NON-TNBC	-20691	2	TUMOR_FREE	1	782	NA_Applicable	782	Stage2_	1512.1110395121
TCGA.BH.A0BG	FEMALE	WHITE	Alive	NA	Negative	Negative	Negative	NA	Basal	Basal-like	TNBC	-26988	2	TUMOR_FREE	1	756	NA_Applicable	756	Stage1_	4128.8860401426
TCGA.BH.A0BJ	FEMALE	WHITE	Alive	NA	Positive	Positive	Negative	NA	LumA	Luminal_A	NON-TNBC	-15027	2	TUMOR_FREE	1	660	NA_Applicable	660	Stage2_	1411.581453229
TCGA.BH.A0BL	FEMALE	WHITE	Alive	NA	Negative	Negative	Negative	NA	Basal	Basal-like	TNBC	-12841	2	TUMOR_FREE	1	1340	NA_Applicable	1340	Stage1_	1960.1400465514
TCGA.BH.A0BM	FEMALE	WHITE	Alive	NA	Positive	Negative	Negative	NA	LumA	Luminal_A	NON-TNBC	-20049	2	TUMOR_FREE	1	1117	NA_Applicable	1117	Stage2_	1676.6293153198
TCGA.BH.A0BO	FEMALE	WHITE	Alive	NA	Positive	Positive	Negative	NA	LumA	Luminal_A	NON-TNBC	-19767	2	TUMOR_FREE	1	1085	NA_Applicable	1085	Stage1_	1056.8945284622
TCGA.BH.A0BP	FEMALE	WHITE	Alive	NA	Positive	Positive	Negative	NA	LumA	Luminal_A	NON-TNBC	-27917	2	TUMOR_FREE	1	1481	NA_Applicable	1481	Stage1_	1825.0192324667
TCGA.BH.A0BQ	FEMALE	WHITE	Alive	NA	Positive	Positive	Positive	NA	LumA	Luminal_A	NON-TNBC	-14494	2	TUMOR_FREE	1	827	NA_Applicable	827	Stage1_	1417.6676998648
TCGA.BH.A0BR	FEMALE	WHITE	Alive	NA	Positive	Positive	Negative	NA	LumA	Luminal_A	NON-TNBC	-21622	2	TUMOR_FREE	1	1633	NA_Applicable	1633	Stage1_	3590.3910275668
TCGA.BH.A0BS	FEMALE	WHITE	Alive	NA	Positive	Positive	NA	Negative	LumA	Luminal_A	NON-TNBC	-20374	2	TUMOR_FREE	1	1641	NA_Applicable	1641	Stage3_	2073.6278384228
TCGA.BH.A0BT	FEMALE	WHITE	Alive	NA	Positive	Positive	Negative	NA	LumA	Luminal_A	NON-TNBC	-20625	2	NA	1	1386	NA_Applicable	1386	Stage2_	2331.2539268127
TCGA.BH.A0BV	FEMALE	WHITE	Alive	NA	Positive	Positive	Negative	NA	LumA	Luminal_A	NON-TNBC	-28699	2	TUMOR_FREE	1	1519	NA_Applicable	1519	Stage2_	1898.7414032903
TCGA.BH.A0BW	FEMALE	BLACK_OR_AFRICAN_AMERICAN	Alive	NA	Negative	Negative	NA	Negative	Basal	Basal-like	TNBC	-25974	2	TUMOR_FREE	1	355	NA_Applicable	355	Stage1_	1723.4451485055
TCGA.BH.A0BZ	FEMALE	WHITE	Alive	NA	Positive	Positive	Negative	NA	LumB	Luminal_B	NON-TNBC	-21856	2	TUMOR_FREE	1	1492	NA_Applicable	1492	Stage3_	1945.6695678225
TCGA.BH.A0C0	FEMALE	WHITE	Alive	NA	Positive	Positive	Equivocal	Positive	LumB	Luminal_B	NON-TNBC	-23006	2	TUMOR_FREE	1	1270	NA_Applicable	1270	Stage2_	2778.079371732
TCGA.BH.A0C3	FEMALE	WHITE	Alive	NA	Positive	Negative	Negative	NA	LumB	Luminal_B	NON-TNBC	-17221	2	TUMOR_FREE	1	1464	NA_Applicable	1464	Stage1_	2982.8074319648
TCGA.BH.A0DD	MALE	WHITE	Alive	NA	Positive	Positive	Positive	Positive	LumB	Luminal_B	NON-TNBC	-21386	1	TUMOR_FREE	1	1394	NA_Applicable	1394	Stage2_	1449.413098797
TCGA.BH.A0DE	FEMALE	WHITE	Alive	NA	Positive	Positive	Negative	NA	LumA	Luminal_A	NON-TNBC	-22656	2	TUMOR_FREE	1	948	NA_Applicable	948	Stage2_	2408.5363170266
TCGA.BH.A0DG	FEMALE	BLACK_OR_AFRICAN_AMERICAN	Alive	NA	Positive	Negative	Negative	NA	LumA	Luminal_A	NON-TNBC	-11204	2	NA	1	713	NA_Applicable	713	Stage2_	1433.7906064484
TCGA.BH.A0DH	FEMALE	WHITE	Alive	NA	Positive	Positive	Negative	NA	LumA	Luminal_A	NON-TNBC	-23366	2	TUMOR_FREE	1	1156	NA_Applicable	1156	Stage2_	1875.0522741636
TCGA.BH.A0DI	FEMALE	WHITE	Alive	NA	Positive	Positive	Negative	NA	LumA	Luminal_A	NON-TNBC	-23327	2	TUMOR_FREE	1	673	NA_Applicable	673	Stage2_	2034.3817452458
TCGA.BH.A0DK	FEMALE	WHITE	Alive	NA	Positive	Positive	Negative	NA	LumA	Luminal_A	NON-TNBC	-18237	2	TUMOR_FREE	1	423	NA_Applicable	423	Stage2_	1818.934243456
TCGA.BH.A0DL	FEMALE	WHITE	Alive	NA	Positive	Negative	Negative	NA	Basal	Basal-like	NON-TNBC	-23628	2	TUMOR_FREE	1	1467	NA_Applicable	1467	Stage2_	2502.1622327572
TCGA.BH.A0DP	FEMALE	WHITE	Alive	NA	Positive	Positive	Negative	NA	LumA	Luminal_A	NON-TNBC	-22199	2	TUMOR_FREE	1	476	NA_Applicable	476	Stage2_	1706.218084005
TCGA.BH.A0DQ	FEMALE	WHITE	Alive	NA	Positive	Positive	Negative	NA	LumA	Luminal_A	NON-TNBC	-15533	2	TUMOR_FREE	1	98	NA_Applicable	98	Stage2_	2917.2526521363
TCGA.BH.A0DS	FEMALE	WHITE	Alive	NA	Positive	Positive	Negative	NA	LumA	Luminal_A	NON-TNBC	-25944	2	TUMOR_FREE	1	78	NA_Applicable	78	Stage3_	3929.5571976846
TCGA.BH.A0DT	FEMALE	WHITE	Alive	NA	Positive	Positive	Negative	NA	LumA	Luminal_A	NON-TNBC	-15078	2	TUMOR_FREE	1	1170	NA_Applicable	1170	Stage2_	1537.3007473067
TCGA.BH.A0DV	FEMALE	WHITE	Alive	NA	Positive	Positive	Negative	NA	NA	NA	NON-TNBC	-19781	2	TUMOR_FREE	1	1374	NA_Applicable	1374	Stage3_	2318.1403701378
TCGA.BH.A0DX	FEMALE	WHITE	Alive	NA	Positive	Positive	Negative	NA	LumA	Luminal_A	NON-TNBC	-22833	2	TUMOR_FREE	1	1442	NA_Applicable	1442	Stage1_	1587.0117109396
TCGA.BH.A0DZ	FEMALE	WHITE	Alive	NA	Positive	Positive	Positive	NA	Her2	HER2-enriched	NON-TNBC	-15980	2	TUMOR_FREE	1	495	NA_Applicable	495	Stage2_	3076.2601579081
TCGA.BH.A0E0	FEMALE	WHITE	Alive	NA	Negative	Negative	Negative	NA	Basal	Basal-like	TNBC	-14175	2	TUMOR_FREE	1	134	NA_Applicable	134	Stage3_	1814.2999896546
TCGA.BH.A0E1	FEMALE	WHITE	Alive	NA	Positive	Positive	Equivocal	Negative	LumA	Luminal_A	NON-TNBC	-19192	2	TUMOR_FREE	1	477	NA_Applicable	477	Stage2_	1200.0174483386
TCGA.BH.A0E2	FEMALE	BLACK_OR_AFRICAN_AMERICAN	Alive	NA	Positive	Positive	Negative	NA	LumA	Luminal_A	NON-TNBC	-18152	2	TUMOR_FREE	1	376	NA_Applicable	376	Stage3_	1755.6789443987
TCGA.BH.A0E6	FEMALE	WHITE	Alive	NA	Negative	Negative	Equivocal	Negative	Basal	Basal-like	TNBC	-25408	2	TUMOR_FREE	1	293	NA_Applicable	293	Stage1_	1268.3124005039
TCGA.BH.A0E7	FEMALE	WHITE	Alive	NA	Positive	Positive	Negative	NA	LumA	Luminal_A	NON-TNBC	-29115	2	TUMOR_FREE	1	1363	NA_Applicable	1363	Stage2_	1304.5414413783
TCGA.BH.A0EA	FEMALE	WHITE	Dead	NA	Positive	Positive	Negative	NA	LumA	Luminal_A	NON-TNBC	-26548	2	TUMOR_FREE	2	NA	991	991	Stage2_	1727.5688150599
TCGA.BH.A0EE	FEMALE	WHITE	Alive	NA	Negative	Negative	Positive	NA	Her2	HER2-enriched	NON-TNBC	-24850	2	TUMOR_FREE	1	943	NA_Applicable	943	Stage2_	1648.6057466716
TCGA.BH.A0EI	FEMALE	WHITE	Alive	NA	Positive	Positive	Negative	NA	LumA	Luminal_A	NON-TNBC	-18741	2	TUMOR_FREE	1	743	NA_Applicable	743	Stage2_	1804.0512271998
TCGA.BH.A0GY	FEMALE	WHITE	Alive	NA	Positive	Positive	Negative	NA	LumA	Luminal_A	NON-TNBC	-24493	2	TUMOR_FREE	1	917	NA_Applicable	917	Stage2_	1784.8314094582
TCGA.BH.A0GZ	FEMALE	WHITE	Alive	NA	Positive	Positive	Equivocal	Negative	LumA	Luminal_A	NON-TNBC	-22714	2	TUMOR_FREE	1	328	NA_Applicable	328	Stage2_	1354.5164410433
TCGA.BH.A0H0	FEMALE	WHITE	Alive	NA	Positive	Positive	Negative	NA	LumB	Luminal_B	NON-TNBC	-25223	2	TUMOR_FREE	1	461	NA_Applicable	461	Stage1_	1398.0098643219
TCGA.BH.A0H3	FEMALE	WHITE	Alive	NA	Positive	Positive	NA	Negative	LumA	Luminal_A	NON-TNBC	-17152	2	TUMOR_FREE	1	1149	NA_Applicable	1149	Stage1_	2401.6006483627
TCGA.BH.A0H5	FEMALE	WHITE	Alive	NA	Positive	Positive	NA	Negative	LumA	Luminal_A	NON-TNBC	-16719	2	TUMOR_FREE	1	1080	NA_Applicable	1080	Stage1_	834.4814510348
TCGA.BH.A0H6	FEMALE	WHITE	Alive	NA	Positive	Positive	Negative	NA	LumA	Luminal_A	NON-TNBC	-30125	2	TUMOR_FREE	1	747	NA_Applicable	747	Stage1_	2385.5893804256
TCGA.BH.A0H7	FEMALE	WHITE	Alive	NA	Positive	Positive	Negative	NA	LumA	Luminal_A	NON-TNBC	-23972	2	TUMOR_FREE	1	702	NA_Applicable	702	Stage3_	1967.2845448369
TCGA.BH.A0H9	FEMALE	WHITE	Alive	NA	Positive	Positive	Equivocal	Negative	LumA	Luminal_A	NON-TNBC	-25289	2	TUMOR_FREE	1	1247	NA_Applicable	1247	Stage2_	1900.1622061847
TCGA.BH.A0HA	FEMALE	WHITE	Alive	NA	Positive	Positive	NA	Negative	LumA	Luminal_A	NON-TNBC	-11379	2	TUMOR_FREE	1	856	NA_Applicable	856	Stage1_	1279.207949764
TCGA.BH.A0HB	FEMALE	WHITE	Alive	NA	Positive	Positive	Equivocal	Negative	LumA	Luminal_A	NON-TNBC	-20448	2	TUMOR_FREE	1	806	NA_Applicable	806	Stage1_	2528.1105829296
TCGA.BH.A0HF	FEMALE	WHITE	Alive	NA	Positive	Positive	Negative	NA	LumA	Luminal_A	NON-TNBC	-28233	2	TUMOR_FREE	1	727	NA_Applicable	727	Stage1_	1599.3180503894
TCGA.BH.A0HI	FEMALE	WHITE	Alive	NA	Positive	Positive	Negative	NA	LumA	Luminal_A	NON-TNBC	-28644	2	TUMOR_FREE	1	620	NA_Applicable	620	Stage1_	2195.3555211957
TCGA.BH.A0HK	FEMALE	WHITE	Alive	NA	Positive	Negative	Negative	NA	LumA	Luminal_A	NON-TNBC	-29751	2	TUMOR_FREE	1	178	NA_Applicable	178	Stage2_	1096.1535347355
TCGA.BH.A0HL	FEMALE	WHITE	Alive	NA	Positive	Positive	Equivocal	Negative	Basal	Basal-like	NON-TNBC	-20804	2	TUMOR_FREE	1	72	NA_Applicable	72	Stage2_	807.5570589526
TCGA.BH.A0HN	FEMALE	WHITE	Alive	NA	Positive	Positive	Equivocal	Negative	Basal	Basal-like	NON-TNBC	-24731	2	TUMOR_FREE	1	516	NA_Applicable	516	Stage1_	1081.3369581289
TCGA.BH.A0HO	FEMALE	WHITE	Alive	NA	Positive	Positive	Negative	NA	LumA	Luminal_A	NON-TNBC	-17710	2	TUMOR_FREE	1	76	NA_Applicable	76	Stage2_	1554.8507324586
TCGA.BH.A0HP	FEMALE	WHITE	Alive	NA	Positive	Negative	Negative	NA	LumA	Luminal_A	NON-TNBC	-23883	2	TUMOR_FREE	1	414	NA_Applicable	414	Stage3_	1715.768404664
TCGA.BH.A0HQ	FEMALE	WHITE	Alive	NA	Positive	Positive	Negative	NA	LumA	Luminal_A	NON-TNBC	-20719	2	TUMOR_FREE	1	1121	NA_Applicable	1121	Stage2_	1402.3042536529
TCGA.BH.A0HU	FEMALE	WHITE	Alive	NA	Positive	Positive	Negative	NA	LumB	Luminal_B	NON-TNBC	-19216	2	TUMOR_FREE	1	392	NA_Applicable	392	Stage1_	1839.6842404407
TCGA.BH.A0HW	FEMALE	ASIAN	Alive	NA	Positive	Negative	Equivocal	Negative	LumB	Luminal_B	NON-TNBC	-22962	2	TUMOR_FREE	1	1561	NA_Applicable	1561	Stage1_	1250.0370092112
TCGA.BH.A0HX	FEMALE	WHITE	Alive	NA	Positive	Positive	Negative	NA	LumA	Luminal_A	NON-TNBC	-19900	2	TUMOR_FREE	1	829	NA_Applicable	829	Stage2_	2529.6333250754
TCGA.BH.A0HY	FEMALE	WHITE	Alive	NA	Positive	Negative	Positive	NA	Her2	HER2-enriched	NON-TNBC	-22179	2	TUMOR_FREE	1	868	NA_Applicable	868	Stage1_	1252.7006679526
TCGA.BH.A0RX	FEMALE	WHITE	Alive	NA	Negative	Negative	Negative	NA	Basal	Basal-like	TNBC	-21857	2	TUMOR_FREE	1	170	NA_Applicable	170	Stage2_	1782.5928934338
TCGA.BH.A0W3	FEMALE	WHITE	Alive	NA	Positive	Positive	Equivocal	Negative	LumB	Luminal_B	NON-TNBC	-21369	2	TUMOR_FREE	1	180	NA_Applicable	180	Stage2_	987.8638410622
TCGA.BH.A0W4	FEMALE	WHITE	Alive	NA	Positive	Positive	Negative	NA	LumA	Luminal_A	NON-TNBC	-16911	2	TUMOR_FREE	1	175	NA_Applicable	175	Stage2_	1236.6333418483
TCGA.BH.A0W5	FEMALE	WHITE	Alive	NA	Positive	Positive	Equivocal	Equivocal	LumA	Luminal_A	NON-TNBC	-28304	2	TUMOR_FREE	1	543	NA_Applicable	543	Stage2_	1530.8348248228
TCGA.BH.A0W7	FEMALE	WHITE	Alive	NA	Positive	Positive	Negative	NA	LumA	Luminal_A	NON-TNBC	-17996	2	TUMOR_FREE	1	558	NA_Applicable	558	Stage1_	1136.0490530037
TCGA.BH.A0WA	FEMALE	WHITE	Alive	NA	Negative	Negative	Negative	NA	Basal	Basal-like	TNBC	-30025	2	TUMOR_FREE	1	372	NA_Applicable	372	Stage1_	3204.9848238747
TCGA.BH.A18F	FEMALE	WHITE	Alive	NA	Positive	Positive	Negative	NA	LumB	Luminal_B	NON-TNBC	-18594	2	TUMOR_FREE	1	268	NA_Applicable	268	Stage2_	1334.3688000307
TCGA.BH.A18G	FEMALE	WHITE	Alive	NA	Negative	Negative	Negative	NA	Basal	Basal-like	TNBC	-29820	2	NA	1	61	NA_Applicable	61	Stage1_	2944.9668610285
TCGA.BH.A18H	FEMALE	WHITE	Alive	NA	Positive	Positive	Positive	Equivocal	LumA	Luminal_A	NON-TNBC	-23065	2	NA	1	0	NA_Applicable	0	Stage1_	1379.2431614106
TCGA.BH.A18I	FEMALE	WHITE	Alive	NA	Positive	Positive	Positive	NA	LumA	Luminal_A	NON-TNBC	-19489	2	TUMOR_FREE	1	220	NA_Applicable	220	Stage2_	1357.7068858059
TCGA.BH.A18J	FEMALE	WHITE	Dead	Bone	Positive	Positive	Negative	NA	LumB	Luminal_B	NON-TNBC	-20678	2	WITH_TUMOR	2	NA	612	612	Stage4_	2527.7747248792
TCGA.BH.A18K	FEMALE	WHITE	Dead	NA	Positive	Positive	Negative	NA	Basal	Basal-like	NON-TNBC	-16824	2	WITH_TUMOR	2	NA	2763	2763	Stage1_	1905.5632502266
TCGA.BH.A18L	FEMALE	WHITE	Dead	NA	Positive	Positive	Negative	NA	LumB	Luminal_B	NON-TNBC	-18519	2	NA	2	NA	811	811	Stage3_	1117.1183898889
TCGA.BH.A18M	FEMALE	WHITE	Dead	NA	Positive	Positive	Positive	Positive	LumA	Luminal_A	NON-TNBC	-14532	2	NA	2	NA	2207	2207	Stage3_	1406.7513377563
TCGA.BH.A18N	FEMALE	WHITE	Dead	NA	Positive	Positive	Negative	NA	LumA	Luminal_A	NON-TNBC	-32404	2	NA	2	NA	1148	1148	Stage2_	1767.2923123081
TCGA.BH.A18P	FEMALE	WHITE	Dead	NA	Positive	Negative	Positive	Positive	Her2	HER2-enriched	NON-TNBC	-22222	2	WITH_TUMOR	2	NA	921	921	Stage1_	1130.2544385392
TCGA.BH.A18Q	FEMALE	WHITE	Dead	NA	Negative	Negative	Positive	Negative	Basal	Basal-like	NON-TNBC	-20675	2	NA	2	NA	1692	1692	Stage2_	1588.3711266352
TCGA.BH.A18R	FEMALE	WHITE	Dead	NA	Indeterminate	Negative	Positive	Positive	Her2	HER2-enriched	NA	-18524	2	TUMOR_FREE	2	NA	1142	1142	Stage2_	1285.4193072097
TCGA.BH.A18S	FEMALE	WHITE	Dead	NA	Positive	Positive	Negative	NA	LumA	Luminal_A	NON-TNBC	-28974	2	TUMOR_FREE	2	NA	2009	2009	Stage1_	926.859988849
TCGA.BH.A18T	FEMALE	WHITE	Dead	NA	Negative	Negative	Positive	Negative	LumA	Luminal_A	NON-TNBC	-25674	2	WITH_TUMOR	2	NA	224	224	Stage2_	5114.5672254917
TCGA.BH.A18U	FEMALE	WHITE	Dead	NA	Positive	Positive	Positive	NA	LumB	Luminal_B	NON-TNBC	-26426	2	TUMOR_FREE	2	NA	1563	1563	Stage3_	2055.1477531566
TCGA.BH.A18V	FEMALE	WHITE	Dead	Other,_specify	Negative	Negative	Negative	NA	Basal	Basal-like	TNBC	-17682	2	NA	2	NA	1556	1556	Stage2_	3880.9407669665
TCGA.BH.A1EN	FEMALE	WHITE	Dead	NA	Negative	Negative	Positive	NA	NA	NA	NON-TNBC	-28724	2	TUMOR_FREE	2	NA	2053	2053	Stage2_	2594.8568846548
TCGA.BH.A1EO	FEMALE	WHITE	Dead	NA	Positive	Positive	Negative	NA	LumA	Luminal_A	NON-TNBC	-25136	2	TUMOR_FREE	2	NA	2798	2798	Stage2_	3461.0008310829
TCGA.BH.A1ES	FEMALE	WHITE	Dead	NA	Positive	Positive	Negative	NA	LumA	Luminal_A	NON-TNBC	-13138	2	WITH_TUMOR	2	NA	3462	3462	Stage2_	3206.412399603
TCGA.BH.A1ET	FEMALE	WHITE	Dead	NA	Positive	Positive	Negative	NA	LumA	Luminal_A	NON-TNBC	-20425	2	TUMOR_FREE	2	NA	2520	2520	Stage1_	1532.4037767031
TCGA.BH.A1EU	FEMALE	WHITE	Dead	NA	Positive	Positive	Negative	NA	LumA	Luminal_A	NON-TNBC	-30339	2	TUMOR_FREE	2	NA	1286	1286	Stage1_	1882.4359400318
TCGA.BH.A1EV	FEMALE	WHITE	Dead	NA	Positive	Positive	Positive	NA	Her2	HER2-enriched	NON-TNBC	-16504	2	WITH_TUMOR	2	NA	365	365	Stage3_	3871.5174580977
TCGA.BH.A1EW	FEMALE	WHITE	Dead	NA	Negative	Negative	Negative	NA	LumB	Luminal_B	TNBC	-14090	2	WITH_TUMOR	2	NA	1694	1694	Stage2_	2031.6890892345
TCGA.BH.A1EX	FEMALE	WHITE	Dead	NA	Positive	Positive	Positive	Negative	NA	NA	NON-TNBC	-24544	2	WITH_TUMOR	2	NA	1508	1508	Stage2_	3509.8395320017
TCGA.BH.A1EY	FEMALE	WHITE	Dead	NA	Positive	Positive	Negative	NA	NA	NA	NON-TNBC	-28940	2	WITH_TUMOR	2	NA	538	538	Stage2_	2674.1234005577
TCGA.BH.A1F0	FEMALE	WHITE	Dead	NA	Negative	Indeterminate	Negative	NA	Basal	Basal-like	NA	-29335	2	WITH_TUMOR	2	NA	785	785	Stage2_	3004.1988067976
TCGA.BH.A1F2	FEMALE	WHITE	Dead	NA	Positive	Positive	Positive	NA	NA	NA	NON-TNBC	-19701	2	TUMOR_FREE	2	NA	959	959	Stage3_	2620.8860423407
TCGA.BH.A1F5	FEMALE	WHITE	Dead	NA	Positive	Positive	Negative	NA	NA	NA	NON-TNBC	-22842	2	TUMOR_FREE	2	NA	2712	2712	Stage2_	2385.218482936
TCGA.BH.A1F8	FEMALE	WHITE	Dead	NA	Positive	Positive	Positive	NA	NA	NA	NON-TNBC	-32871	2	WITH_TUMOR	2	NA	749	749	Stage3_	1475.4507764348
TCGA.BH.A1FB	FEMALE	WHITE	Dead	NA	Positive	Positive	Negative	NA	NA	NA	NON-TNBC	-21933	2	WITH_TUMOR	2	NA	3669	3669	Stage2_	1313.6350508281
TCGA.BH.A1FC	FEMALE	BLACK_OR_AFRICAN_AMERICAN	Dead	NA	Negative	Negative	Negative	NA	NA	NA	TNBC	-28706	2	TUMOR_FREE	2	NA	3472	3472	Stage2_	7366.7592021514
TCGA.BH.A1FG	FEMALE	WHITE	Dead	NA	Positive	Positive	Negative	NA	NA	NA	NON-TNBC	-32295	2	NA	2	NA	3738	3738	Stage1_	2140.8198018871
TCGA.BH.A1FH	FEMALE	WHITE	Dead	Bone	Positive	Negative	NA	NA	NA	NA	NON-TNBC	-17172	2	WITH_TUMOR	2	NA	1123	1123	Stage4_	1319.9530722266
TCGA.BH.A1FJ	FEMALE	WHITE	Dead	NA	Negative	Positive	NA	NA	NA	NA	NON-TNBC	-24262	2	NA	2	NA	1927	1927	Stage3_	773.0711966027
TCGA.BH.A1FL	FEMALE	WHITE	Dead	NA	Positive	Positive	NA	NA	NA	NA	NON-TNBC	-25558	2	WITH_TUMOR	2	NA	1673	1673	Stage2_	1499.4743990772
TCGA.BH.A1FM	FEMALE	WHITE	Dead	NA	Positive	Negative	NA	NA	NA	NA	NON-TNBC	-16289	2	NA	2	NA	1388	1388	Stage3_	2699.9582371722
TCGA.BH.A1FN	FEMALE	WHITE	Dead	NA	Positive	Positive	NA	NA	NA	NA	NON-TNBC	-12525	2	WITH_TUMOR	2	NA	2192	2192	Stage2_	3453.3949745421
TCGA.BH.A1FR	FEMALE	WHITE	Dead	NA	Positive	Positive	NA	NA	NA	NA	NON-TNBC	-26684	2	WITH_TUMOR	2	NA	4398	4398	Stage3_	998.6784835935
TCGA.BH.A1FU	FEMALE	WHITE	Dead	NA	Negative	Negative	NA	NA	NA	NA	NA	-16174	2	WITH_TUMOR	2	NA	2192	2192	Stage1_	1669.5745569763
TCGA.BH.A201	FEMALE	WHITE	Alive	NA	Positive	Positive	Negative	NA	NA	NA	NON-TNBC	-23423	2	TUMOR_FREE	1	210	NA_Applicable	210	Stage1_	2475.9624491831
TCGA.BH.A202	FEMALE	WHITE	Alive	NA	Positive	Positive	Positive	NA	NA	NA	NON-TNBC	-22052	2	NA	1	22	NA_Applicable	22	Stage2_	2131.6034480245
TCGA.BH.A203	FEMALE	WHITE	Dead	NA	NA	NA	NA	NA	NA	NA	NA	-28609	2	WITH_TUMOR	2	NA	1174	1174	Stage2_	1379.4955325257
TCGA.BH.A204	FEMALE	WHITE	Dead	NA	NA	NA	NA	NA	NA	NA	NA	-29529	2	NA	2	NA	2534	2534	Stage2_	1674.6859448014
TCGA.BH.A208	FEMALE	WHITE	Dead	NA	NA	NA	NA	NA	NA	NA	NA	-17715	2	TUMOR_FREE	2	NA	1759	1759	Stage2_	3786.3942736261
TCGA.BH.A209	FEMALE	BLACK_OR_AFRICAN_AMERICAN	Dead	NA	Positive	Positive	NA	NA	NA	NA	NON-TNBC	-28403	2	TUMOR_FREE	2	NA	3959	3959	Stage1_	2328.7588458089
TCGA.BH.A28O	FEMALE	WHITE	Alive	NA	Positive	Positive	Negative	NA	NA	NA	NON-TNBC	-18501	2	TUMOR_FREE	1	324	NA_Applicable	324	Stage3_	2088.809909628
TCGA.BH.A28Q	FEMALE	WHITE	Alive	NA	Positive	Positive	Negative	Indeterminate	NA	NA	NON-TNBC	-16882	2	TUMOR_FREE	1	196	NA_Applicable	196	Stage2_	1783.5351777709
TCGA.BH.A2L8	FEMALE	WHITE	Alive	NA	Positive	Positive	Negative	Negative	NA	NA	NON-TNBC	-16658	2	TUMOR_FREE	1	168	NA_Applicable	168	Stage2_	2753.7257027747
TCGA.BH.A42T	FEMALE	BLACK_OR_AFRICAN_AMERICAN	Alive	NA	Positive	Positive	Positive	Equivocal	NA	NA	NON-TNBC	-27731	2	TUMOR_FREE	1	30	NA_Applicable	30	Stage2_	1490.5492865402
TCGA.BH.A42U	FEMALE	BLACK_OR_AFRICAN_AMERICAN	Alive	NA	Negative	Negative	Negative	NA	NA	NA	TNBC	-29330	2	Unknown	1	3324	NA_Applicable	3324	Stage2_	1214.5916339208
TCGA.BH.A42V	FEMALE	BLACK_OR_AFRICAN_AMERICAN	Alive	NA	Positive	Positive	Negative	NA	NA	NA	NON-TNBC	-15158	2	TUMOR_FREE	1	272	NA_Applicable	272	Stage1_	1802.2377282683
TCGA.BH.A5IZ	FEMALE	BLACK_OR_AFRICAN_AMERICAN	Alive	NA	Positive	Negative	Negative	Negative	NA	NA	NON-TNBC	-18927	2	TUMOR_FREE	1	98	NA_Applicable	98	Stage2_	2718.4036604422
TCGA.BH.A5J0	FEMALE	BLACK_OR_AFRICAN_AMERICAN	Alive	NA	Positive	Positive	Negative	NA	NA	NA	NON-TNBC	-23072	2	TUMOR_FREE	1	225	NA_Applicable	225	Stage1_	1668.4778743917
TCGA.BH.A6R8	FEMALE	BLACK_OR_AFRICAN_AMERICAN	Alive	NA	Positive	Positive	NA	Negative	NA	NA	NON-TNBC	-16829	2	TUMOR_FREE	1	293	NA_Applicable	293	Stage2_	1528.2600666378
TCGA.BH.A6R9	FEMALE	WHITE	Alive	NA	Negative	Positive	Negative	NA	NA	NA	NON-TNBC	-22325	2	TUMOR_FREE	1	160	NA_Applicable	160	Stage2_	2584.3691957799
TCGA.BH.A8FY	FEMALE	WHITE	Dead	NA	Positive	Positive	Negative	NA	NA	NA	NON-TNBC	-31932	2	TUMOR_FREE	2	NA	295	295	Stage1_	2373.0335594647
TCGA.BH.A8FZ	FEMALE	WHITE	Alive	NA	Positive	Positive	Equivocal	NA	NA	NA	NON-TNBC	-21343	2	TUMOR_FREE	1	144	NA_Applicable	144	Stage1_	1647.0406439478
TCGA.BH.A8G0	FEMALE	WHITE	Alive	NA	Positive	Positive	Negative	NA	NA	NA	NON-TNBC	-19975	2	TUMOR_FREE	1	199	NA_Applicable	199	Stage2_	1710.167206413
TCGA.BH.AB28	FEMALE	WHITE	Alive	NA	Positive	Positive	Negative	Indeterminate	NA	NA	NON-TNBC	-19570	2	TUMOR_FREE	1	185	NA_Applicable	185	Stage3_	721.6639120741
TCGA.C8.A12K	FEMALE	ASIAN	Alive	NA	NA	NA	NA	NA	Basal	Basal-like	NA	-29463	2	TUMOR_FREE	1	0	NA_Applicable	0	Stage2_	2308.4974512536
TCGA.C8.A12L	FEMALE	ASIAN	Alive	NA	Negative	Negative	Equivocal	NA	Her2	HER2-enriched	NA	-24710	2	TUMOR_FREE	1	0	NA_Applicable	0	Stage2_	8312.4005911101
TCGA.C8.A12M	FEMALE	ASIAN	Alive	NA	Positive	Negative	Negative	NA	LumB	Luminal_B	NON-TNBC	-25811	2	TUMOR_FREE	1	0	NA_Applicable	0	Stage2_	1087.834884922
TCGA.C8.A12N	FEMALE	ASIAN	Alive	NA	Positive	Positive	Negative	NA	LumA	Luminal_A	NON-TNBC	-21428	2	TUMOR_FREE	1	0	NA_Applicable	0	Stage2_	1276.7810726345
TCGA.C8.A12O	FEMALE	ASIAN	Alive	NA	Positive	Positive	Negative	NA	LumA	Luminal_A	NON-TNBC	-18506	2	TUMOR_FREE	1	0	NA_Applicable	0	Stage2_	1896.581557079
TCGA.C8.A12P	FEMALE	ASIAN	Alive	NA	Negative	Negative	Positive	NA	Her2	HER2-enriched	NON-TNBC	-20332	2	TUMOR_FREE	1	0	NA_Applicable	0	Stage2_	1954.3562850584
TCGA.C8.A12Q	FEMALE	ASIAN	Alive	NA	Negative	Negative	Positive	NA	Her2	HER2-enriched	NON-TNBC	-28733	2	TUMOR_FREE	1	2	NA_Applicable	2	Stage3_	1380.8763128364
TCGA.C8.A12T	FEMALE	ASIAN	Alive	NA	Positive	Positive	Positive	NA	Her2	HER2-enriched	NON-TNBC	NA	2	TUMOR_FREE	1	0	NA_Applicable	0	Stage2_	1644.2710686706
TCGA.C8.A12U	FEMALE	ASIAN	Alive	NA	Positive	Positive	Negative	NA	LumB	Luminal_B	NON-TNBC	-17045	2	TUMOR_FREE	1	0	NA_Applicable	0	Stage2_	1297.7006468144
TCGA.C8.A12V	FEMALE	ASIAN	Alive	NA	Negative	Negative	Negative	NA	Basal	Basal-like	TNBC	-20346	2	TUMOR_FREE	1	0	NA_Applicable	0	Stage2_	1990.4761440215
TCGA.C8.A12W	FEMALE	ASIAN	Alive	NA	Positive	Positive	Negative	NA	LumB	Luminal_B	NON-TNBC	-18140	2	TUMOR_FREE	1	7	NA_Applicable	7	Stage3_	1802.0980845567
TCGA.C8.A12X	FEMALE	ASIAN	Alive	NA	Positive	Positive	Negative	NA	LumB	Luminal_B	NON-TNBC	-22889	2	TUMOR_FREE	1	0	NA_Applicable	0	Stage2_	1320.6891818783
TCGA.C8.A12Y	FEMALE	ASIAN	Alive	NA	NA	NA	NA	NA	LumA	Luminal_A	NA	NA	2	TUMOR_FREE	1	0	NA_Applicable	0	Stage2_	1785.8463459043
TCGA.C8.A12Z	FEMALE	ASIAN	Alive	NA	Negative	Negative	Positive	NA	Her2	HER2-enriched	NON-TNBC	-16508	2	TUMOR_FREE	1	12	NA_Applicable	12	Stage2_	1505.8989690139
TCGA.C8.A130	FEMALE	ASIAN	Alive	NA	Positive	Positive	Equivocal	NA	Her2	HER2-enriched	NON-TNBC	-19117	2	TUMOR_FREE	1	4	NA_Applicable	4	Stage3_	2015.7810255269
TCGA.C8.A131	FEMALE	ASIAN	Alive	NA	Negative	Negative	Negative	NA	Basal	Basal-like	TNBC	-29966	2	TUMOR_FREE	1	14	NA_Applicable	14	Stage3_	2550.376824588
TCGA.C8.A132	FEMALE	ASIAN	Alive	NA	Positive	Positive	NA	NA	LumA	Luminal_A	NON-TNBC	-20471	2	TUMOR_FREE	1	13	NA_Applicable	13	Stage2_	1646.6249853438
TCGA.C8.A133	FEMALE	WHITE	Alive	NA	Positive	Positive	NA	NA	LumA	Luminal_A	NON-TNBC	-23922	2	TUMOR_FREE	1	0	NA_Applicable	0	Stage3_	1112.8997510387
TCGA.C8.A134	FEMALE	ASIAN	Alive	NA	Negative	Negative	Equivocal	NA	Basal	Basal-like	NA	-19010	2	TUMOR_FREE	1	14	NA_Applicable	14	Stage2_	2554.2124292419
TCGA.C8.A135	FEMALE	ASIAN	Alive	NA	Negative	Negative	Positive	NA	Her2	HER2-enriched	NON-TNBC	-23667	2	TUMOR_FREE	1	13	NA_Applicable	13	Stage2_	1427.3975755699
TCGA.C8.A137	FEMALE	ASIAN	Alive	NA	Negative	Negative	Positive	NA	Her2	HER2-enriched	NON-TNBC	-12729	2	TUMOR_FREE	1	34	NA_Applicable	34	Stage2_	1932.9044221833
TCGA.C8.A138	FEMALE	ASIAN	Alive	NA	Positive	Negative	Equivocal	NA	Her2	HER2-enriched	NON-TNBC	-20053	2	TUMOR_FREE	1	7	NA_Applicable	7	Stage3_	1878.6677102028
TCGA.C8.A1HE	FEMALE	ASIAN	Alive	NA	Positive	Positive	Equivocal	NA	NA	NA	NON-TNBC	NA	2	TUMOR_FREE	1	0	NA_Applicable	0	Stage2_	1468.9152592027
TCGA.C8.A1HF	FEMALE	ASIAN	Alive	NA	Negative	Positive	Positive	NA	Her2	HER2-enriched	NON-TNBC	NA	2	TUMOR_FREE	1	0	NA_Applicable	0	Stage2_	2136.00803502
TCGA.C8.A1HG	FEMALE	ASIAN	Alive	NA	Positive	Positive	Negative	NA	LumB	Luminal_B	NON-TNBC	NA	2	TUMOR_FREE	1	0	NA_Applicable	0	Stage2_	2717.4001306594
TCGA.C8.A1HI	FEMALE	ASIAN	Alive	NA	Positive	Positive	Negative	NA	LumA	Luminal_A	NON-TNBC	NA	2	TUMOR_FREE	1	0	NA_Applicable	0	Stage3_	1585.1399557607
TCGA.C8.A1HJ	FEMALE	ASIAN	Alive	NA	Negative	Negative	Negative	NA	NA	NA	TNBC	-19629	2	TUMOR_FREE	1	5	NA_Applicable	5	Stage2_	2997.9039952842
TCGA.C8.A1HK	FEMALE	ASIAN	Alive	NA	Negative	Negative	Positive	NA	NA	NA	NON-TNBC	NA	2	TUMOR_FREE	1	7	NA_Applicable	7	Stage2_	1004.0783452604
TCGA.C8.A1HL	FEMALE	ASIAN	Alive	NA	Positive	Negative	Equivocal	NA	LumB	Luminal_B	NON-TNBC	NA	2	TUMOR_FREE	1	2	NA_Applicable	2	Stage3_	1792.1269952241
TCGA.C8.A1HM	FEMALE	ASIAN	Alive	NA	Positive	Positive	Negative	NA	LumB	Luminal_B	NON-TNBC	-27063	2	TUMOR_FREE	1	6	NA_Applicable	6	Stage2_	1552.6530387713
TCGA.C8.A1HN	FEMALE	ASIAN	Alive	NA	Positive	Positive	Equivocal	NA	LumB	Luminal_B	NON-TNBC	-20712	2	TUMOR_FREE	1	2	NA_Applicable	2	Stage2_	2886.1651805581
TCGA.C8.A1HO	FEMALE	ASIAN	Alive	NA	Positive	Positive	Negative	NA	NA	NA	NON-TNBC	-12715	2	TUMOR_FREE	1	0	NA_Applicable	0	Stage3_	1833.0063767414
TCGA.C8.A26V	FEMALE	ASIAN	Alive	NA	Positive	Positive	Negative	NA	NA	NA	NON-TNBC	-17468	2	TUMOR_FREE	1	9	NA_Applicable	9	Stage3_	2135.373845174
TCGA.C8.A26W	FEMALE	ASIAN	Alive	NA	Positive	Positive	Equivocal	NA	NA	NA	NON-TNBC	-21391	2	TUMOR_FREE	1	7	NA_Applicable	7	Stage2_	1942.222176857
TCGA.C8.A26X	FEMALE	ASIAN	Alive	NA	Negative	Negative	Negative	NA	NA	NA	TNBC	-21463	2	TUMOR_FREE	1	11	NA_Applicable	11	Stage2_	2181.9107322986
TCGA.C8.A26Y	FEMALE	ASIAN	Alive	NA	Negative	Negative	Negative	NA	NA	NA	TNBC	-32872	2	TUMOR_FREE	1	13	NA_Applicable	13	Stage2_	2220.4603483814
TCGA.C8.A26Z	FEMALE	ASIAN	Alive	NA	Positive	Positive	Negative	NA	NA	NA	NON-TNBC	NA	2	TUMOR_FREE	1	4	NA_Applicable	4	Stage2_	1406.3428380615
TCGA.C8.A273	FEMALE	ASIAN	Alive	NA	Positive	Positive	Negative	NA	NA	NA	NON-TNBC	NA	2	TUMOR_FREE	1	6	NA_Applicable	6	Stage2_	2430.7262529956
TCGA.C8.A274	FEMALE	ASIAN	Alive	NA	Positive	Positive	Negative	NA	NA	NA	NON-TNBC	-23337	2	TUMOR_FREE	1	1	NA_Applicable	1	Stage2_	1762.7930774632
TCGA.C8.A275	FEMALE	ASIAN	Alive	NA	NA	NA	NA	NA	NA	NA	NA	-20774	2	TUMOR_FREE	1	1	NA_Applicable	1	Stage2_	2087.6364018894
TCGA.C8.A278	FEMALE	ASIAN	Alive	NA	Negative	Negative	Positive	NA	NA	NA	NON-TNBC	-22606	2	TUMOR_FREE	1	1	NA_Applicable	1	Stage3_	1645.8414156341
TCGA.C8.A27A	FEMALE	ASIAN	Alive	NA	Positive	Positive	Negative	NA	NA	NA	NON-TNBC	-17779	2	TUMOR_FREE	1	371	NA_Applicable	371	Stage2_	1366.4220475839
TCGA.C8.A27B	FEMALE	ASIAN	Alive	NA	Negative	Negative	Negative	NA	NA	NA	TNBC	-17763	2	TUMOR_FREE	1	30	NA_Applicable	30	Stage2_	2589.5718115325
TCGA.C8.A3M7	FEMALE	ASIAN	Alive	NA	Negative	Negative	Negative	NA	NA	NA	TNBC	-22096	2	TUMOR_FREE	1	1	NA_Applicable	1	Stage3_	2541.7283795075
TCGA.C8.A3M8	FEMALE	ASIAN	Alive	NA	Positive	Positive	Positive	NA	NA	NA	NON-TNBC	-24877	2	TUMOR_FREE	1	7	NA_Applicable	7	Stage1_	2691.2544101882
TCGA.C8.A8HP	FEMALE	ASIAN	Alive	NA	Negative	Negative	Positive	NA	NA	NA	NON-TNBC	-21613	2	TUMOR_FREE	1	8	NA_Applicable	8	Stage3_	2956.4689181202
TCGA.C8.A8HQ	FEMALE	ASIAN	Alive	NA	Positive	Positive	Negative	NA	NA	NA	NON-TNBC	-19432	2	TUMOR_FREE	1	9	NA_Applicable	9	Stage2_	5076.2190798732
TCGA.C8.A8HR	FEMALE	ASIAN	Alive	NA	NA	NA	NA	NA	NA	NA	NA	-17921	2	TUMOR_FREE	1	10	NA_Applicable	10	Stage3_	3227.0726380357
TCGA.C8.A9FZ	FEMALE	WHITE	Alive	NA	NA	NA	Negative	NA	NA	NA	NA	-18038	2	TUMOR_FREE	1	7	NA_Applicable	7	Stage2_	1043.4448584657
TCGA.D8.A13Y	FEMALE	WHITE	Alive	NA	Positive	Positive	Negative	NA	LumB	Luminal_B	NON-TNBC	-19028	2	TUMOR_FREE	1	264	NA_Applicable	264	Stage1_	1283.6857407191
TCGA.D8.A140	FEMALE	WHITE	Alive	NA	Positive	Positive	Positive	NA	LumB	Luminal_B	NON-TNBC	-22900	2	NA	1	27	NA_Applicable	27	Stage2_	901.879487568
TCGA.D8.A142	FEMALE	WHITE	Alive	NA	Negative	Negative	Equivocal	Negative	Basal	Basal-like	TNBC	-27313	2	TUMOR_FREE	1	61	NA_Applicable	61	Stage2_	1648.6063139519
TCGA.D8.A143	FEMALE	WHITE	Alive	NA	Negative	Negative	Negative	NA	Basal	Basal-like	TNBC	-18984	2	TUMOR_FREE	1	172	NA_Applicable	172	Stage2_	926.1873731345
TCGA.D8.A145	FEMALE	WHITE	Alive	NA	Positive	Positive	Equivocal	Negative	LumA	Luminal_A	NON-TNBC	-29280	2	TUMOR_FREE	1	49	NA_Applicable	49	Stage2_	1264.9154110004
TCGA.D8.A146	FEMALE	WHITE	Alive	NA	Positive	Positive	Negative	NA	NA	NA	NON-TNBC	-20861	2	NA	1	344	NA_Applicable	344	Stage2_	1571.7775775364
TCGA.D8.A1J8	FEMALE	WHITE	Alive	NA	Positive	Positive	Negative	NA	NA	NA	NON-TNBC	-28444	2	TUMOR_FREE	1	256	NA_Applicable	256	Stage2_	1744.336383966
TCGA.D8.A1J9	FEMALE	WHITE	Alive	NA	Positive	Negative	Positive	NA	NA	NA	NON-TNBC	-17879	2	TUMOR_FREE	1	248	NA_Applicable	248	Stage1_	1720.7603197509
TCGA.D8.A1JB	FEMALE	WHITE	Alive	NA	Positive	Positive	Equivocal	Positive	NA	NA	NON-TNBC	-19822	2	TUMOR_FREE	1	365	NA_Applicable	365	Stage2_	1891.7696476061
TCGA.D8.A1JC	FEMALE	WHITE	Alive	NA	Positive	Positive	Negative	NA	NA	NA	NON-TNBC	-21898	2	TUMOR_FREE	1	178	NA_Applicable	178	Stage3_	1771.7991937541
TCGA.D8.A1JD	FEMALE	WHITE	Alive	NA	Positive	Positive	Negative	NA	NA	NA	NON-TNBC	-15166	2	TUMOR_FREE	1	273	NA_Applicable	273	Stage2_	2428.7496620801
TCGA.D8.A1JE	FEMALE	WHITE	Alive	NA	Positive	Positive	Negative	NA	NA	NA	NON-TNBC	-22683	2	TUMOR_FREE	1	57	NA_Applicable	57	Stage2_	2889.615738673
TCGA.D8.A1JF	FEMALE	WHITE	Alive	NA	Negative	Negative	Negative	NA	NA	NA	TNBC	-29199	2	TUMOR_FREE	1	96	NA_Applicable	96	Stage3_	1965.5217965741
TCGA.D8.A1JH	FEMALE	WHITE	Alive	NA	Positive	Positive	Negative	NA	NA	NA	NON-TNBC	-20497	2	TUMOR_FREE	1	284	NA_Applicable	284	Stage1_	2429.0238883489
TCGA.D8.A1JI	FEMALE	WHITE	Alive	NA	Positive	Positive	Negative	NA	NA	NA	NON-TNBC	-20072	2	TUMOR_FREE	1	21	NA_Applicable	21	Stage2_	1037.0789181351
TCGA.D8.A1JJ	FEMALE	WHITE	Alive	NA	Positive	Positive	Negative	NA	NA	NA	NON-TNBC	-19966	2	TUMOR_FREE	1	274	NA_Applicable	274	Stage2_	1892.5421049172
TCGA.D8.A1JK	FEMALE	WHITE	Alive	NA	Negative	Positive	Negative	NA	NA	NA	NON-TNBC	-32872	2	NA	1	109	NA_Applicable	109	Stage2_	2876.1835536713
TCGA.D8.A1JL	FEMALE	WHITE	Alive	NA	Negative	Negative	Negative	NA	NA	NA	TNBC	-26484	2	TUMOR_FREE	1	265	NA_Applicable	265	Stage2_	2727.8866915358
TCGA.D8.A1JN	FEMALE	WHITE	Alive	NA	Positive	Positive	Indeterminate	Negative	NA	NA	NON-TNBC	-29331	2	TUMOR_FREE	1	217	NA_Applicable	217	Stage3_	673.0880625476
TCGA.D8.A1JP	FEMALE	WHITE	Alive	NA	Positive	Positive	Negative	NA	NA	NA	NON-TNBC	-26862	2	NA	1	167	NA_Applicable	167	Stage1_	1968.0261932236
TCGA.D8.A1JS	FEMALE	WHITE	Alive	NA	Positive	Positive	Negative	NA	NA	NA	NON-TNBC	-28178	2	TUMOR_FREE	1	105	NA_Applicable	105	Stage1_	1402.340177112
TCGA.D8.A1JT	FEMALE	WHITE	Alive	NA	Positive	Positive	Equivocal	Negative	NA	NA	NON-TNBC	-25677	2	TUMOR_FREE	1	123	NA_Applicable	123	Stage2_	2259.2839577922
TCGA.D8.A1JU	FEMALE	WHITE	Alive	NA	Positive	Positive	Negative	NA	NA	NA	NON-TNBC	-18733	2	TUMOR_FREE	1	106	NA_Applicable	106	Stage1_	2697.7508150557
TCGA.D8.A1X5	FEMALE	WHITE	Alive	NA	Positive	Positive	Positive	NA	NA	NA	NON-TNBC	-29734	2	TUMOR_FREE	1	171	NA_Applicable	171	Stage3_	1947.8972215369
TCGA.D8.A1X6	FEMALE	WHITE	Alive	NA	Positive	Positive	Negative	NA	NA	NA	NON-TNBC	-29256	2	TUMOR_FREE	1	236	NA_Applicable	236	Stage3_	1556.6615941222
TCGA.D8.A1X7	FEMALE	WHITE	Alive	NA	Positive	Positive	Negative	NA	NA	NA	NON-TNBC	-14858	2	NA	1	85	NA_Applicable	85	Stage2_	1398.9003016062
TCGA.D8.A1X8	FEMALE	WHITE	Alive	NA	Positive	Indeterminate	Negative	NA	NA	NA	NON-TNBC	-22995	2	TUMOR_FREE	1	272	NA_Applicable	272	Stage3_	816.0183867221
TCGA.D8.A1X9	FEMALE	WHITE	Alive	NA	Positive	Positive	Indeterminate	Negative	NA	NA	NON-TNBC	-24417	2	TUMOR_FREE	1	380	NA_Applicable	380	Stage2_	1306.3522787858
TCGA.D8.A1XA	FEMALE	WHITE	Alive	NA	Positive	Positive	Equivocal	NA	NA	NA	NON-TNBC	-23387	2	TUMOR_FREE	1	274	NA_Applicable	274	Stage1_	1646.9411839983
TCGA.D8.A1XB	FEMALE	WHITE	Alive	NA	Positive	Positive	Negative	NA	NA	NA	NON-TNBC	-22976	2	TUMOR_FREE	1	201	NA_Applicable	201	Stage2_	1518.8078943931
TCGA.D8.A1XC	FEMALE	WHITE	Alive	NA	Positive	Positive	Negative	NA	NA	NA	NON-TNBC	-31220	2	TUMOR_FREE	1	81	NA_Applicable	81	Stage3_	1047.2133777032
TCGA.D8.A1XD	FEMALE	WHITE	Alive	NA	Positive	Positive	Negative	NA	NA	NA	NON-TNBC	-13510	2	TUMOR_FREE	1	155	NA_Applicable	155	Stage3_	1821.511921375
TCGA.D8.A1XF	FEMALE	WHITE	Alive	NA	Positive	Positive	Negative	NA	NA	NA	NON-TNBC	-16787	2	TUMOR_FREE	1	97	NA_Applicable	97	Stage2_	1246.0177001242
TCGA.D8.A1XG	FEMALE	WHITE	Alive	NA	Positive	Negative	Negative	NA	NA	NA	NON-TNBC	-31748	2	TUMOR_FREE	1	75	NA_Applicable	75	Stage3_	1382.4900942424
TCGA.D8.A1XJ	FEMALE	WHITE	Alive	NA	Positive	Positive	Positive	NA	NA	NA	NON-TNBC	-27967	2	TUMOR_FREE	1	352	NA_Applicable	352	Stage3_	1102.3344243529
TCGA.D8.A1XK	FEMALE	WHITE	Alive	NA	Negative	Negative	Negative	NA	NA	NA	TNBC	-20092	2	TUMOR_FREE	1	326	NA_Applicable	326	Stage2_	1973.5913815933
TCGA.D8.A1XL	FEMALE	WHITE	Alive	NA	Positive	Positive	Equivocal	Negative	NA	NA	NON-TNBC	-12668	2	TUMOR_FREE	1	319	NA_Applicable	319	Stage2_	1374.9309533289
TCGA.D8.A1XM	FEMALE	WHITE	Alive	NA	Positive	Positive	Negative	NA	NA	NA	NON-TNBC	-21056	2	TUMOR_FREE	1	218	NA_Applicable	218	Stage1_	1088.2036804834
TCGA.D8.A1XO	FEMALE	WHITE	Alive	NA	Positive	Positive	Negative	NA	NA	NA	NON-TNBC	-20606	2	TUMOR_FREE	1	242	NA_Applicable	242	Stage2_	1196.9501650126
TCGA.D8.A1XQ	FEMALE	WHITE	Alive	NA	Negative	Negative	Negative	NA	NA	NA	TNBC	-25345	2	TUMOR_FREE	1	177	NA_Applicable	177	Stage2_	2122.6076929438
TCGA.D8.A1XR	FEMALE	WHITE	Alive	NA	Positive	Positive	Negative	NA	NA	NA	NON-TNBC	-20488	2	TUMOR_FREE	1	168	NA_Applicable	168	Stage2_	1033.7272217863
TCGA.D8.A1XS	MALE	WHITE	Alive	NA	Positive	Positive	Positive	NA	NA	NA	NON-TNBC	-17708	1	TUMOR_FREE	1	50	NA_Applicable	50	Stage3_	1250.5730429369
TCGA.D8.A1XT	FEMALE	WHITE	Alive	NA	Negative	Negative	Positive	NA	NA	NA	NON-TNBC	-22448	2	TUMOR_FREE	1	193	NA_Applicable	193	Stage2_	1847.8462488137
TCGA.D8.A1XU	FEMALE	WHITE	Alive	NA	Positive	Positive	Negative	NA	NA	NA	NON-TNBC	-20715	2	TUMOR_FREE	1	150	NA_Applicable	150	Stage1_	1249.6362216883
TCGA.D8.A1XV	FEMALE	WHITE	Alive	NA	Positive	Positive	Equivocal	Negative	NA	NA	NON-TNBC	-30830	2	TUMOR_FREE	1	147	NA_Applicable	147	Stage2_	906.5398968217
TCGA.D8.A1XW	FEMALE	WHITE	Alive	NA	Negative	Positive	Negative	NA	NA	NA	NON-TNBC	-19478	2	TUMOR_FREE	1	118	NA_Applicable	118	Stage2_	1166.0256520684
TCGA.D8.A1XY	FEMALE	WHITE	Alive	NA	Positive	Positive	Positive	NA	NA	NA	NON-TNBC	-27106	2	TUMOR_FREE	1	81	NA_Applicable	81	Stage2_	1665.380344467
TCGA.D8.A1XZ	FEMALE	WHITE	Alive	NA	Positive	Negative	Negative	NA	NA	NA	NON-TNBC	-29916	2	TUMOR_FREE	1	121	NA_Applicable	121	Stage3_	2293.0600572518
TCGA.D8.A1Y0	FEMALE	WHITE	Alive	NA	Positive	Positive	Negative	NA	NA	NA	NON-TNBC	-24083	2	TUMOR_FREE	1	167	NA_Applicable	167	Stage3_	1433.3100248806
TCGA.D8.A1Y1	FEMALE	WHITE	Alive	NA	Positive	Positive	Negative	NA	NA	NA	NON-TNBC	-29474	2	TUMOR_FREE	1	116	NA_Applicable	116	Stage3_	2525.8438715382
TCGA.D8.A1Y2	FEMALE	WHITE	Alive	NA	Positive	Positive	Indeterminate	Negative	NA	NA	NON-TNBC	-26021	2	TUMOR_FREE	1	73	NA_Applicable	73	Stage2_	2385.1371985699
TCGA.D8.A1Y3	FEMALE	WHITE	Alive	NA	Positive	Positive	Indeterminate	Negative	NA	NA	NON-TNBC	-22317	2	TUMOR_FREE	1	125	NA_Applicable	125	Stage3_	1439.6211986542
TCGA.D8.A27E	FEMALE	WHITE	Alive	NA	Positive	Positive	Negative	NA	NA	NA	NON-TNBC	-24315	2	TUMOR_FREE	1	182	NA_Applicable	182	Stage1_	1807.2614388926
TCGA.D8.A27F	FEMALE	WHITE	Alive	NA	Negative	Negative	Negative	NA	NA	NA	TNBC	-14731	2	TUMOR_FREE	1	106	NA_Applicable	106	Stage2_	3036.1714446651
TCGA.D8.A27G	FEMALE	WHITE	Alive	NA	Positive	Positive	Equivocal	Negative	NA	NA	NON-TNBC	-27521	2	TUMOR_FREE	1	210	NA_Applicable	210	Stage2_	3151.695339289
TCGA.D8.A27H	FEMALE	WHITE	Alive	NA	Negative	Negative	Negative	NA	NA	NA	TNBC	-26588	2	TUMOR_FREE	1	19	NA_Applicable	19	Stage2_	3073.7164694783
TCGA.D8.A27I	FEMALE	WHITE	Alive	NA	Positive	Positive	Negative	NA	NA	NA	NON-TNBC	-21327	2	TUMOR_FREE	1	186	NA_Applicable	186	Stage3_	2227.8191301033
TCGA.D8.A27K	FEMALE	WHITE	Alive	NA	Positive	Positive	Negative	NA	NA	NA	NON-TNBC	-17426	2	TUMOR_FREE	1	119	NA_Applicable	119	Stage2_	1484.1614444337
TCGA.D8.A27L	FEMALE	WHITE	Alive	NA	Positive	Positive	Negative	NA	NA	NA	NON-TNBC	-18025	2	TUMOR_FREE	1	126	NA_Applicable	126	Stage3_	2803.4298450923
TCGA.D8.A27M	FEMALE	WHITE	Alive	NA	Negative	Negative	Negative	NA	NA	NA	TNBC	-21910	2	TUMOR_FREE	1	145	NA_Applicable	145	Stage1_	3605.4775748468
TCGA.D8.A27N	FEMALE	WHITE	Alive	NA	Positive	Positive	Positive	NA	NA	NA	NON-TNBC	-13243	2	TUMOR_FREE	1	146	NA_Applicable	146	Stage3_	2802.1642567865
TCGA.D8.A27P	FEMALE	WHITE	Alive	NA	Positive	Positive	Negative	NA	NA	NA	NON-TNBC	-23576	2	TUMOR_FREE	1	23	NA_Applicable	23	Stage1_	1655.1001055631
TCGA.D8.A27R	FEMALE	WHITE	Alive	NA	Positive	Positive	Equivocal	Negative	NA	NA	NON-TNBC	-15122	2	TUMOR_FREE	1	29	NA_Applicable	29	Stage3_	2441.1444225902
TCGA.D8.A27T	FEMALE	WHITE	Alive	NA	Positive	Positive	Negative	NA	NA	NA	NON-TNBC	-19591	2	TUMOR_FREE	1	136	NA_Applicable	136	Stage3_	2427.4244836012
TCGA.D8.A27V	FEMALE	WHITE	Alive	NA	Positive	Positive	Negative	NA	NA	NA	NON-TNBC	-22958	2	TUMOR_FREE	1	73	NA_Applicable	73	Stage2_	1154.7142068467
TCGA.D8.A27W	FEMALE	WHITE	Alive	NA	Positive	Positive	Equivocal	Positive	NA	NA	NON-TNBC	-20173	2	TUMOR_FREE	1	15	NA_Applicable	15	Stage3_	2678.3178758441
TCGA.D8.A3Z5	FEMALE	WHITE	Alive	NA	Positive	Positive	Negative	NA	NA	NA	NON-TNBC	-19846	2	TUMOR_FREE	1	441	NA_Applicable	441	Stage3_	1067.799837621
TCGA.D8.A3Z6	FEMALE	WHITE	Alive	NA	Positive	Positive	Negative	NA	NA	NA	NON-TNBC	-20629	2	TUMOR_FREE	1	185	NA_Applicable	185	Stage3_	1343.9230383109
TCGA.D8.A4Z1	FEMALE	WHITE	Alive	NA	Positive	Positive	Negative	NA	NA	NA	NON-TNBC	-25097	2	TUMOR_FREE	1	223	NA_Applicable	223	Stage1_	1032.7591004027
TCGA.D8.A73U	FEMALE	WHITE	Alive	NA	Positive	Positive	Negative	Negative	NA	NA	NON-TNBC	-32208	2	WITH_TUMOR	1	492	NA_Applicable	492	Stage2_	1393.9057183016
TCGA.D8.A73W	FEMALE	WHITE	Alive	Lung|Bone	Positive	Negative	Negative	NA	NA	NA	NON-TNBC	-29125	2	Unknown	1	244	NA_Applicable	244	Stage3_	1507.45626439
TCGA.D8.A73X	FEMALE	WHITE	Alive	NA	Positive	Positive	Negative	Negative	NA	NA	NON-TNBC	-19607	2	TUMOR_FREE	1	368	NA_Applicable	368	Stage2_	1636.1520182877
TCGA.E2.A105	FEMALE	WHITE	Alive	NA	Positive	Positive	Equivocal	NA	LumA	Luminal_A	NON-TNBC	-28855	2	TUMOR_FREE	1	1163	NA_Applicable	1163	Stage2_	2060.4995419333
TCGA.E2.A106	FEMALE	ASIAN	Alive	NA	Positive	Positive	Equivocal	Negative	LumA	Luminal_A	NON-TNBC	-12528	2	TUMOR_FREE	1	1555	NA_Applicable	1555	Stage1_	1799.6902059644
TCGA.E2.A107	FEMALE	WHITE	Alive	NA	Positive	Negative	Equivocal	Negative	LumB	Luminal_B	NON-TNBC	-20065	2	WITH_TUMOR	1	763	NA_Applicable	763	Stage3_	1166.9129903056
TCGA.E2.A108	FEMALE	WHITE	Alive	NA	Positive	Positive	Negative	NA	Normal	Normal-like	NON-TNBC	-23530	2	NA	1	124	NA_Applicable	124	Stage3_	1301.0142280606
TCGA.E2.A109	FEMALE	WHITE	Alive	NA	Positive	Negative	Equivocal	Negative	LumB	Luminal_B	NON-TNBC	-23521	2	NA	1	1172	NA_Applicable	1172	Stage2_	989.5429296317
TCGA.E2.A10A	FEMALE	WHITE	Alive	NA	Positive	Positive	Positive	Negative	LumB	Luminal_B	NON-TNBC	-15085	2	WITH_TUMOR	1	352	NA_Applicable	352	Stage2_	1928.0397899372
TCGA.E2.A10B	FEMALE	WHITE	Alive	NA	Positive	Positive	Equivocal	Negative	LumA	Luminal_A	NON-TNBC	-24577	2	TUMOR_FREE	1	748	NA_Applicable	748	Stage2_	1404.0929219723
TCGA.E2.A10C	FEMALE	WHITE	Alive	NA	Positive	Positive	Negative	NA	LumB	Luminal_B	NON-TNBC	-19849	2	TUMOR_FREE	1	854	NA_Applicable	854	Stage2_	1663.8268770992
TCGA.E2.A10E	FEMALE	WHITE	Alive	NA	Positive	Positive	Equivocal	Negative	LumA	Luminal_A	NON-TNBC	-23684	2	TUMOR_FREE	1	418	NA_Applicable	418	Stage2_	1033.1025078355
TCGA.E2.A10F	FEMALE	WHITE	Alive	NA	Positive	Positive	Equivocal	Negative	LumA	Luminal_A	NON-TNBC	-17257	2	TUMOR_FREE	1	360	NA_Applicable	360	Stage2_	1957.1085586385
TCGA.E2.A14N	FEMALE	WHITE	Alive	NA	Negative	Negative	Negative	NA	Basal	Basal-like	TNBC	-13743	2	TUMOR_FREE	1	1350	NA_Applicable	1350	Stage2_	3539.4918940764
TCGA.E2.A14O	FEMALE	WHITE	Alive	NA	Positive	Positive	Equivocal	Negative	LumB	Luminal_B	NON-TNBC	-27837	2	TUMOR_FREE	1	1173	NA_Applicable	1173	Stage3_	1440.4804025723
TCGA.E2.A14P	FEMALE	WHITE	Alive	NA	Negative	Negative	Positive	NA	Her2	HER2-enriched	NON-TNBC	-28923	2	TUMOR_FREE	1	487	NA_Applicable	487	Stage3_	1506.4699510116
TCGA.E2.A14Q	FEMALE	WHITE	Alive	NA	Positive	Positive	Negative	NA	LumA	Luminal_A	NON-TNBC	-18507	2	TUMOR_FREE	1	974	NA_Applicable	974	Stage2_	1008.4279894818
TCGA.E2.A14R	FEMALE	WHITE	Alive	NA	Negative	Negative	Negative	NA	Basal	Basal-like	TNBC	-22686	2	TUMOR_FREE	1	845	NA_Applicable	845	Stage2_	2659.6749984452
TCGA.E2.A14S	FEMALE	WHITE	Alive	NA	Positive	Positive	Equivocal	Negative	LumB	Luminal_B	NON-TNBC	-23878	2	TUMOR_FREE	1	834	NA_Applicable	834	Stage1_	1243.2803323518
TCGA.E2.A14T	FEMALE	WHITE	Alive	NA	Positive	Positive	Negative	Negative	LumA	Luminal_A	NON-TNBC	-19237	2	TUMOR_FREE	1	890	NA_Applicable	890	Stage2_	2484.9243642291
TCGA.E2.A14U	FEMALE	WHITE	Alive	NA	Positive	Positive	Equivocal	Negative	NA	NA	NON-TNBC	-27389	2	TUMOR_FREE	1	838	NA_Applicable	838	Stage1_	3074.2473293896
TCGA.E2.A14V	FEMALE	WHITE	Alive	NA	Positive	Positive	Positive	NA	Her2	HER2-enriched	NON-TNBC	-19643	2	TUMOR_FREE	1	748	NA_Applicable	748	Stage2_	1425.6950674967
TCGA.E2.A14W	MALE	WHITE	Alive	NA	Positive	Positive	NA	Positive	LumB	Luminal_B	NON-TNBC	-28664	1	TUMOR_FREE	1	834	NA_Applicable	834	Stage2_	3175.1232171387
TCGA.E2.A14X	FEMALE	BLACK_OR_AFRICAN_AMERICAN	Alive	NA	Negative	Negative	Negative	NA	Basal	Basal-like	TNBC	-20105	2	TUMOR_FREE	1	692	NA_Applicable	692	Stage3_	1691.8394111163
TCGA.E2.A14Y	FEMALE	WHITE	Alive	NA	Positive	Positive	Equivocal	Positive	Basal	Basal-like	NON-TNBC	-13004	2	TUMOR_FREE	1	688	NA_Applicable	688	Stage2_	5702.7350151063
TCGA.E2.A14Z	FEMALE	WHITE	Alive	NA	Positive	Positive	Negative	NA	LumA	Luminal_A	NON-TNBC	-23682	2	WITH_TUMOR	1	518	NA_Applicable	518	Stage1_	1748.7420615242
TCGA.E2.A150	FEMALE	WHITE	Alive	NA	Negative	Negative	Negative	NA	Basal	Basal-like	TNBC	-17580	2	TUMOR_FREE	1	591	NA_Applicable	591	Stage2_	3376.2757075357
TCGA.E2.A152	FEMALE	WHITE	Alive	NA	Positive	Negative	Positive	NA	Her2	HER2-enriched	NON-TNBC	-20705	2	WITH_TUMOR	1	588	NA_Applicable	588	Stage1_	2446.0352575052
TCGA.E2.A153	FEMALE	WHITE	Alive	NA	Positive	Positive	Negative	NA	LumA	Luminal_A	NON-TNBC	-18875	2	TUMOR_FREE	1	586	NA_Applicable	586	Stage2_	2595.441015504
TCGA.E2.A154	FEMALE	WHITE	Alive	NA	Positive	Positive	Negative	NA	LumA	Luminal_A	NON-TNBC	-24999	2	TUMOR_FREE	1	325	NA_Applicable	325	Stage1_	1701.5893199331
TCGA.E2.A155	FEMALE	WHITE	Alive	NA	Positive	Negative	Negative	NA	LumB	Luminal_B	NON-TNBC	-21348	2	TUMOR_FREE	1	553	NA_Applicable	553	Stage2_	1244.8594422574
TCGA.E2.A156	FEMALE	WHITE	Alive	NA	Positive	Positive	Negative	NA	LumA	Luminal_A	NON-TNBC	-22422	2	TUMOR_FREE	1	481	NA_Applicable	481	Stage1_	1065.7695508093
TCGA.E2.A158	FEMALE	WHITE	Alive	NA	Negative	Negative	Negative	NA	Basal	Basal-like	TNBC	-15903	2	TUMOR_FREE	1	450	NA_Applicable	450	Stage2_	1095.3530831318
TCGA.E2.A159	FEMALE	WHITE	Alive	NA	Negative	Negative	NA	Negative	Basal	Basal-like	TNBC	-18621	2	TUMOR_FREE	1	515	NA_Applicable	515	Stage2_	1940.6124393755
TCGA.E2.A15A	FEMALE	WHITE	Alive	NA	Positive	Positive	Negative	NA	LumB	Luminal_B	NON-TNBC	-16750	2	TUMOR_FREE	1	502	NA_Applicable	502	Stage3_	1166.212535283
TCGA.E2.A15A	FEMALE	WHITE	Alive	NA	Positive	Positive	Negative	NA	LumB	Luminal_B	NON-TNBC	-16750	2	TUMOR_FREE	1	502	NA_Applicable	502	Stage3_	1166.212535283
TCGA.E2.A15C	FEMALE	WHITE	Alive	NA	Positive	Positive	Equivocal	Negative	LumA	Luminal_A	NON-TNBC	-22583	2	TUMOR_FREE	1	497	NA_Applicable	497	Stage1_	1838.5931627642
TCGA.E2.A15D	FEMALE	WHITE	Alive	NA	Positive	Positive	Equivocal	Negative	LumA	Luminal_A	NON-TNBC	-17224	2	TUMOR_FREE	1	316	NA_Applicable	316	Stage2_	1647.321868002
TCGA.E2.A15E	FEMALE	WHITE	Alive	NA	Positive	Positive	NA	Positive	LumA	Luminal_A	NON-TNBC	-14894	2	TUMOR_FREE	1	518	NA_Applicable	518	Stage2_	1463.2428316104
TCGA.E2.A15E	FEMALE	WHITE	Alive	NA	Positive	Positive	NA	Positive	LumA	Luminal_A	NON-TNBC	-14894	2	TUMOR_FREE	1	518	NA_Applicable	518	Stage2_	1463.2428316104
TCGA.E2.A15F	FEMALE	WHITE	Alive	NA	Positive	Positive	Negative	NA	LumA	Luminal_A	NON-TNBC	-23660	2	TUMOR_FREE	1	469	NA_Applicable	469	Stage1_	1098.5371945494
TCGA.E2.A15G	FEMALE	WHITE	Alive	NA	Positive	Positive	Negative	NA	LumA	Luminal_A	NON-TNBC	-28013	2	TUMOR_FREE	1	316	NA_Applicable	316	Stage2_	1020.6451251032
TCGA.E2.A15H	FEMALE	WHITE	Alive	NA	Positive	Positive	Equivocal	Positive	LumA	Luminal_A	NON-TNBC	-13985	2	TUMOR_FREE	1	42	NA_Applicable	42	Stage2_	2007.3264541801
TCGA.E2.A15I	FEMALE	WHITE	Alive	NA	Positive	Positive	Equivocal	Negative	LumA	Luminal_A	NON-TNBC	-16163	2	TUMOR_FREE	1	411	NA_Applicable	411	Stage2_	1212.7104932049
TCGA.E2.A15J	FEMALE	WHITE	Alive	NA	Positive	Positive	Equivocal	Negative	LumA	Luminal_A	NON-TNBC	-18771	2	TUMOR_FREE	1	464	NA_Applicable	464	Stage1_	1412.4734605154
TCGA.E2.A15K	FEMALE	WHITE	Alive	NA	Positive	Positive	Equivocal	Negative	LumB	Luminal_B	NON-TNBC	-21514	2	TUMOR_FREE	1	34	NA_Applicable	34	Stage2_	2921.2196427903
TCGA.E2.A15K	FEMALE	WHITE	Alive	NA	Positive	Positive	Equivocal	Negative	LumB	Luminal_B	NON-TNBC	-21514	2	TUMOR_FREE	1	34	NA_Applicable	34	Stage2_	2921.2196427903
TCGA.E2.A15L	FEMALE	BLACK_OR_AFRICAN_AMERICAN	Alive	NA	Positive	Positive	Equivocal	Negative	LumB	Luminal_B	NON-TNBC	-23845	2	TUMOR_FREE	1	331	NA_Applicable	331	Stage2_	1559.4600050194
TCGA.E2.A15M	FEMALE	WHITE	Alive	NA	Positive	Positive	Negative	NA	LumB	Luminal_B	NON-TNBC	-24266	2	TUMOR_FREE	1	235	NA_Applicable	235	Stage2_	1877.6765761611
TCGA.E2.A15O	FEMALE	BLACK_OR_AFRICAN_AMERICAN	Alive	NA	Positive	Positive	Equivocal	Negative	LumA	Luminal_A	NON-TNBC	-32583	2	TUMOR_FREE	1	396	NA_Applicable	396	Stage1_	2356.9396982064
TCGA.E2.A15P	FEMALE	WHITE	Alive	NA	Positive	Positive	Negative	NA	LumA	Luminal_A	NON-TNBC	-22524	2	TUMOR_FREE	1	315	NA_Applicable	315	Stage1_	1207.5521101414
TCGA.E2.A15R	FEMALE	WHITE	Alive	NA	Positive	Positive	Equivocal	Negative	LumA	Luminal_A	NON-TNBC	-23570	2	TUMOR_FREE	1	330	NA_Applicable	330	Stage2_	798.4878737989
TCGA.E2.A15S	FEMALE	WHITE	Alive	NA	Positive	Negative	Equivocal	Negative	LumB	Luminal_B	NON-TNBC	-12671	2	TUMOR_FREE	1	274	NA_Applicable	274	Stage2_	1210.0037826281
TCGA.E2.A15T	FEMALE	WHITE	Alive	NA	Positive	Positive	Equivocal	Negative	LumB	Luminal_B	NON-TNBC	-24054	2	TUMOR_FREE	1	267	NA_Applicable	267	Stage2_	1074.7118995721
TCGA.E2.A1AZ	FEMALE	WHITE	Alive	NA	Negative	Negative	Indeterminate	Negative	Basal	Basal-like	TNBC	-23230	2	TUMOR_FREE	1	1965	NA_Applicable	1965	Stage2_	1409.1717620596
TCGA.E2.A1B0	FEMALE	WHITE	Alive	NA	Negative	Negative	Positive	NA	Her2	HER2-enriched	NON-TNBC	-18346	2	TUMOR_FREE	1	1271	NA_Applicable	1271	Stage3_	2568.1923382306
TCGA.E2.A1B1	FEMALE	WHITE	Alive	NA	Positive	Positive	Equivocal	Positive	LumA	Luminal_A	NON-TNBC	-16603	2	TUMOR_FREE	1	1361	NA_Applicable	1361	Stage2_	2084.0422367835
TCGA.E2.A1B4	FEMALE	WHITE	Alive	NA	Positive	Positive	Negative	NA	LumA	Luminal_A	NON-TNBC	-27241	2	TUMOR_FREE	1	911	NA_Applicable	911	Stage3_	1810.3444652748
TCGA.E2.A1B5	FEMALE	WHITE	Alive	NA	Positive	Positive	Negative	NA	Basal	Basal-like	NON-TNBC	-17039	2	TUMOR_FREE	1	774	NA_Applicable	774	Stage2_	2368.6481638703
TCGA.E2.A1B6	FEMALE	WHITE	Alive	NA	Negative	Negative	Equivocal	Negative	LumA	Luminal_A	TNBC	-16370	2	TUMOR_FREE	1	338	NA_Applicable	338	Stage2_	2722.6361821077
TCGA.E2.A1BC	FEMALE	NA	Alive	NA	Positive	Positive	Negative	NA	LumA	Luminal_A	NON-TNBC	-23168	2	TUMOR_FREE	1	297	NA_Applicable	297	Stage1_	1892.3928951963
TCGA.E2.A1BD	FEMALE	WHITE	Alive	NA	Positive	Positive	Equivocal	Negative	LumA	Luminal_A	NON-TNBC	-19627	2	TUMOR_FREE	1	317	NA_Applicable	317	Stage2_	1999.3373742917
TCGA.E2.A1IE	FEMALE	WHITE	Alive	NA	Positive	Positive	Equivocal	Negative	NA	NA	NON-TNBC	-22510	2	TUMOR_FREE	1	983	NA_Applicable	983	Stage2_	3010.9383876247
TCGA.E2.A1IF	FEMALE	WHITE	Alive	NA	Positive	Positive	Negative	NA	NA	NA	NON-TNBC	-27341	2	TUMOR_FREE	1	956	NA_Applicable	956	Stage1_	2490.8349674371
TCGA.E2.A1IG	FEMALE	WHITE	Alive	NA	Positive	Positive	Negative	NA	NA	NA	NON-TNBC	-16757	2	TUMOR_FREE	1	755	NA_Applicable	755	Stage2_	1950.9614650744
TCGA.E2.A1IH	FEMALE	WHITE	Alive	NA	Positive	Positive	Equivocal	NA	NA	NA	NON-TNBC	-29444	2	TUMOR_FREE	1	658	NA_Applicable	658	Stage1_	6645.9540505981
TCGA.E2.A1II	FEMALE	WHITE	Alive	NA	Negative	Positive	Negative	NA	NA	NA	NON-TNBC	-18788	2	TUMOR_FREE	1	850	NA_Applicable	850	Stage1_	2544.5077765805
TCGA.E2.A1IJ	FEMALE	WHITE	Alive	NA	Positive	Positive	Equivocal	Negative	NA	NA	NON-TNBC	-20956	2	TUMOR_FREE	1	725	NA_Applicable	725	Stage1_	2194.0334765345
TCGA.E2.A1IK	FEMALE	WHITE	Alive	NA	Positive	Positive	Negative	NA	NA	NA	NON-TNBC	-26052	2	TUMOR_FREE	1	519	NA_Applicable	519	Stage2_	1770.668420165
TCGA.E2.A1IL	FEMALE	WHITE	Alive	NA	Positive	Positive	Negative	NA	NA	NA	NON-TNBC	-28495	2	NA	1	14	NA_Applicable	14	Stage2_	1124.0207574836
TCGA.E2.A1IN	FEMALE	WHITE	Alive	NA	Positive	Positive	Negative	NA	NA	NA	NON-TNBC	-22199	2	TUMOR_FREE	1	392	NA_Applicable	392	Stage1_	2112.7293281475
TCGA.E2.A1IO	FEMALE	WHITE	Alive	NA	Positive	Positive	Equivocal	Negative	NA	NA	NON-TNBC	-13720	2	TUMOR_FREE	1	449	NA_Applicable	449	Stage1_	1746.8280735306
TCGA.E2.A1IU	FEMALE	WHITE	Alive	NA	Positive	Positive	Negative	NA	NA	NA	NON-TNBC	-22279	2	TUMOR_FREE	1	127	NA_Applicable	127	Stage1_	1221.2853004046
TCGA.E2.A1L6	FEMALE	WHITE	Alive	NA	Positive	Positive	Negative	NA	NA	NA	NON-TNBC	-16403	2	TUMOR_FREE	1	1312	NA_Applicable	1312	Stage2_	1096.1600993523
TCGA.E2.A1L7	FEMALE	WHITE	Alive	NA	Negative	Negative	Negative	NA	NA	NA	TNBC	-14854	2	TUMOR_FREE	1	633	NA_Applicable	633	Stage3_	2026.4888840271
TCGA.E2.A1L8	FEMALE	BLACK_OR_AFRICAN_AMERICAN	Alive	NA	Positive	Positive	Equivocal	Negative	NA	NA	NON-TNBC	-19187	2	TUMOR_FREE	1	1015	NA_Applicable	1015	Stage2_	3633.8609241699
TCGA.E2.A1L9	FEMALE	WHITE	Alive	NA	Positive	Positive	Negative	NA	NA	NA	NON-TNBC	-14868	2	TUMOR_FREE	1	388	NA_Applicable	388	Stage2_	2794.0874226746
TCGA.E2.A1LA	FEMALE	NA	Alive	NA	Positive	Positive	Equivocal	Negative	NA	NA	NON-TNBC	-21773	2	TUMOR_FREE	1	463	NA_Applicable	463	Stage2_	1646.9409729149
TCGA.E2.A1LB	FEMALE	BLACK_OR_AFRICAN_AMERICAN	Alive	NA	Negative	Negative	Positive	NA	NA	NA	NON-TNBC	-15283	2	TUMOR_FREE	1	972	NA_Applicable	972	Stage2_	1499.236303756
TCGA.E2.A1LE	FEMALE	WHITE	Dead	NA	Negative	Negative	Positive	NA	NA	NA	NON-TNBC	-26239	2	TUMOR_FREE	2	NA	879	879	Stage3_	3238.4663573089
TCGA.E2.A1LG	FEMALE	BLACK_OR_AFRICAN_AMERICAN	Alive	NA	Negative	Negative	Equivocal	Negative	NA	NA	TNBC	-18492	2	TUMOR_FREE	1	350	NA_Applicable	350	Stage2_	3352.6830882556
TCGA.E2.A1LH	FEMALE	WHITE	Alive	NA	Negative	Negative	Negative	NA	NA	NA	TNBC	-21628	2	TUMOR_FREE	1	2876	NA_Applicable	2876	Stage1_	2127.6683694629
TCGA.E2.A1LI	FEMALE	WHITE	Alive	NA	Negative	Negative	Equivocal	Negative	NA	NA	TNBC	-21064	2	TUMOR_FREE	1	2750	NA_Applicable	2750	Stage2_	3081.0069507618
TCGA.E2.A1LK	FEMALE	BLACK_OR_AFRICAN_AMERICAN	Dead	NA	Negative	Negative	Equivocal	Negative	NA	NA	TNBC	-30757	2	WITH_TUMOR	2	NA	266	266	Stage3_	3311.8736369998
TCGA.E2.A1LL	FEMALE	BLACK_OR_AFRICAN_AMERICAN	Alive	NA	Negative	Negative	Negative	NA	NA	NA	TNBC	-27028	2	TUMOR_FREE	1	1014	NA_Applicable	1014	Stage3_	3619.2652248815
TCGA.E2.A1LS	FEMALE	WHITE	Alive	NA	Negative	Negative	Negative	NA	NA	NA	TNBC	-16887	2	TUMOR_FREE	1	239	NA_Applicable	239	Stage1_	1260.0010255514
TCGA.E2.A2P5	FEMALE	BLACK_OR_AFRICAN_AMERICAN	Alive	NA	Positive	Positive	NA	Negative	NA	NA	NON-TNBC	-28621	2	TUMOR_FREE	1	326	NA_Applicable	326	Stage3_	2529.4519816511
TCGA.E2.A2P6	FEMALE	NA	Alive	NA	Positive	Positive	NA	Negative	NA	NA	NON-TNBC	-28411	2	TUMOR_FREE	1	168	NA_Applicable	168	Stage2_	1994.5328235437
TCGA.E2.A3DX	FEMALE	WHITE	Alive	NA	Positive	Positive	NA	Positive	NA	NA	NON-TNBC	-15969	2	TUMOR_FREE	1	217	NA_Applicable	217	Stage3_	1420.3769542944
TCGA.E2.A56Z	FEMALE	BLACK_OR_AFRICAN_AMERICAN	Alive	NA	Positive	Positive	Equivocal	Negative	NA	NA	NON-TNBC	-25282	2	TUMOR_FREE	1	219	NA_Applicable	219	Stage2_	1507.9692694893
TCGA.E2.A570	FEMALE	BLACK_OR_AFRICAN_AMERICAN	Alive	NA	Positive	Positive	Equivocal	Negative	NA	NA	NON-TNBC	-17456	2	TUMOR_FREE	1	549	NA_Applicable	549	Stage1_	1580.9443644206
TCGA.E2.A572	FEMALE	BLACK_OR_AFRICAN_AMERICAN	Alive	NA	Positive	Positive	Equivocal	Negative	NA	NA	NON-TNBC	-26399	2	TUMOR_FREE	1	831	NA_Applicable	831	Stage3_	1373.9167548018
TCGA.E2.A573	FEMALE	BLACK_OR_AFRICAN_AMERICAN	Alive	NA	Negative	Negative	Equivocal	Negative	NA	NA	TNBC	-17689	2	TUMOR_FREE	1	677	NA_Applicable	677	Stage1_	1227.4452028018
TCGA.E2.A574	FEMALE	BLACK_OR_AFRICAN_AMERICAN	Alive	NA	Negative	Negative	Equivocal	Negative	NA	NA	TNBC	-16195	2	TUMOR_FREE	1	605	NA_Applicable	605	Stage2_	4109.3822997008
TCGA.E2.A576	FEMALE	BLACK_OR_AFRICAN_AMERICAN	Alive	NA	Positive	Positive	Equivocal	Negative	NA	NA	NON-TNBC	-25350	2	TUMOR_FREE	1	578	NA_Applicable	578	Stage1_	1372.0277208807
TCGA.E2.A9RU	FEMALE	BLACK_OR_AFRICAN_AMERICAN	Alive	NA	Positive	Negative	Equivocal	Negative	NA	NA	NON-TNBC	-32873	2	TUMOR_FREE	1	280	NA_Applicable	280	Stage3_	3323.3110989123
TCGA.E9.A1N3	FEMALE	WHITE	Alive	NA	NA	NA	NA	NA	NA	NA	NA	-25714	2	TUMOR_FREE	1	0	NA_Applicable	0	Stage3_	947.9143658807
TCGA.E9.A1N4	FEMALE	WHITE	Alive	NA	Positive	Positive	Positive	NA	NA	NA	NON-TNBC	-15055	2	TUMOR_FREE	1	5	NA_Applicable	5	Stage3_	846.8442950767
TCGA.E9.A1N5	FEMALE	WHITE	Alive	NA	Positive	Positive	Positive	NA	NA	NA	NON-TNBC	-16736	2	TUMOR_FREE	1	0	NA_Applicable	0	Stage2_	1928.9624957076
TCGA.E9.A1N6	FEMALE	WHITE	Alive	NA	Positive	Positive	Positive	NA	NA	NA	NON-TNBC	-19327	2	TUMOR_FREE	1	0	NA_Applicable	0	Stage2_	2387.8050584194
TCGA.E9.A1N8	FEMALE	WHITE	Alive	NA	Negative	NA	Negative	NA	NA	NA	NA	-17652	2	TUMOR_FREE	1	0	NA_Applicable	0	Stage2_	3125.690610427
TCGA.E9.A1N9	FEMALE	WHITE	Alive	NA	Negative	Positive	Positive	NA	NA	NA	NON-TNBC	-21228	2	TUMOR_FREE	1	0	NA_Applicable	0	Stage2_	2826.7038276899
TCGA.E9.A1NA	FEMALE	WHITE	Alive	NA	Positive	Positive	Positive	NA	NA	NA	NON-TNBC	-21397	2	TUMOR_FREE	1	0	NA_Applicable	0	Stage2_	3123.3967999125
TCGA.E9.A1ND	FEMALE	WHITE	Alive	NA	Negative	Negative	Positive	NA	NA	NA	NON-TNBC	-27400	2	TUMOR_FREE	1	0	NA_Applicable	0	Stage2_	2243.7615739548
TCGA.E9.A1NE	FEMALE	WHITE	Alive	NA	Positive	Positive	Negative	NA	NA	NA	NON-TNBC	-10564	2	TUMOR_FREE	1	0	NA_Applicable	0	Stage2_	1302.4807415105
TCGA.E9.A1NF	FEMALE	WHITE	Alive	NA	Positive	Positive	Negative	NA	NA	NA	NON-TNBC	-21981	2	TUMOR_FREE	1	0	NA_Applicable	0	Stage2_	2152.7144013792
TCGA.E9.A1NG	FEMALE	WHITE	Alive	NA	Positive	Positive	Negative	NA	NA	NA	NON-TNBC	-22896	2	TUMOR_FREE	1	0	NA_Applicable	0	Stage2_	3339.8069037518
TCGA.E9.A1NH	FEMALE	WHITE	Alive	NA	Positive	Positive	Negative	NA	NA	NA	NON-TNBC	-26221	2	NA	1	0	NA_Applicable	0	Stage2_	1816.2868524575
TCGA.E9.A1QZ	FEMALE	WHITE	Alive	NA	NA	NA	NA	NA	NA	NA	NA	-22397	2	TUMOR_FREE	1	0	NA_Applicable	0	Stage2_	1086.6382748581
TCGA.E9.A1R0	FEMALE	WHITE	Alive	NA	NA	NA	NA	NA	NA	NA	NA	-21394	2	TUMOR_FREE	1	0	NA_Applicable	0	Stage2_	1970.4580935262
TCGA.E9.A1R2	FEMALE	WHITE	Alive	NA	Positive	Negative	Equivocal	Negative	NA	NA	NON-TNBC	-18936	2	TUMOR_FREE	1	19	NA_Applicable	19	Stage3_	1649.4048433121
TCGA.E9.A1R3	FEMALE	WHITE	Alive	NA	NA	NA	NA	NA	NA	NA	NA	-25693	2	TUMOR_FREE	1	64	NA_Applicable	64	Stage3_	1380.2995577267
TCGA.E9.A1R4	FEMALE	WHITE	Alive	NA	NA	NA	NA	NA	NA	NA	NA	-24181	2	TUMOR_FREE	1	29	NA_Applicable	29	Stage1_	2093.0878900507
TCGA.E9.A1R5	FEMALE	WHITE	Alive	NA	NA	NA	NA	NA	NA	NA	NA	-23116	2	TUMOR_FREE	1	42	NA_Applicable	42	Stage1_	1293.3889925565
TCGA.E9.A1R6	FEMALE	WHITE	Alive	NA	NA	NA	NA	NA	NA	NA	NA	-23347	2	TUMOR_FREE	1	84	NA_Applicable	84	Stage2_	3354.0843752463
TCGA.E9.A1R7	FEMALE	WHITE	Alive	NA	NA	NA	NA	NA	NA	NA	NA	-23397	2	TUMOR_FREE	1	34	NA_Applicable	34	Stage2_	1239.2444369511
TCGA.E9.A1RA	FEMALE	WHITE	Alive	NA	NA	NA	NA	NA	NA	NA	NA	-17699	2	TUMOR_FREE	1	29	NA_Applicable	29	Stage1_	1849.5789956073
TCGA.E9.A1RB	FEMALE	WHITE	Alive	NA	NA	NA	NA	NA	NA	NA	NA	-14755	2	TUMOR_FREE	1	21	NA_Applicable	21	Stage2_	1300.5538334506
TCGA.E9.A1RC	FEMALE	WHITE	Alive	NA	NA	NA	NA	NA	NA	NA	NA	-20795	2	TUMOR_FREE	1	1224	NA_Applicable	1224	Stage3_	1308.9344519775
TCGA.E9.A1RD	FEMALE	WHITE	Alive	NA	NA	NA	NA	NA	NA	NA	NA	-24719	2	TUMOR_FREE	1	20	NA_Applicable	20	Stage2_	809.5094445629
TCGA.E9.A1RE	FEMALE	WHITE	Alive	NA	NA	NA	NA	NA	NA	NA	NA	-27392	2	TUMOR_FREE	1	47	NA_Applicable	47	Stage3_	1673.9331029632
TCGA.E9.A1RF	FEMALE	WHITE	Alive	NA	NA	NA	NA	NA	NA	NA	NA	-25119	2	TUMOR_FREE	1	38	NA_Applicable	38	Stage3_	2051.2158786762
TCGA.E9.A1RG	FEMALE	WHITE	Alive	NA	NA	NA	NA	NA	NA	NA	NA	-22788	2	TUMOR_FREE	1	35	NA_Applicable	35	Stage3_	2112.4550728574
TCGA.E9.A1RH	FEMALE	WHITE	Alive	NA	NA	NA	NA	NA	NA	NA	NA	-23224	2	TUMOR_FREE	1	14	NA_Applicable	14	Stage2_	3608.7755750244
TCGA.E9.A1RI	FEMALE	WHITE	Alive	NA	NA	NA	NA	NA	NA	NA	NA	-15942	2	TUMOR_FREE	1	48	NA_Applicable	48	Stage3_	1583.1307641854
TCGA.E9.A226	FEMALE	WHITE	Alive	NA	NA	NA	NA	NA	NA	NA	NA	-16511	2	TUMOR_FREE	1	16	NA_Applicable	16	Stage3_	2024.5868160081
TCGA.E9.A227	FEMALE	WHITE	Alive	NA	Positive	Positive	Negative	NA	NA	NA	NON-TNBC	-15602	2	WITH_TUMOR	1	24	NA_Applicable	24	Stage2_	1882.2701441701
TCGA.E9.A228	FEMALE	WHITE	Alive	NA	NA	NA	NA	NA	NA	NA	NA	-21294	2	TUMOR_FREE	1	0	NA_Applicable	0	Stage2_	1112.1062541807
TCGA.E9.A229	FEMALE	WHITE	Alive	NA	NA	NA	NA	NA	NA	NA	NA	-13817	2	TUMOR_FREE	1	0	NA_Applicable	0	Stage1_	2009.8050076648
TCGA.E9.A22A	FEMALE	WHITE	Alive	NA	Positive	Negative	Negative	NA	NA	NA	NON-TNBC	-27288	2	TUMOR_FREE	1	0	NA_Applicable	0	Stage2_	2008.3833795871
TCGA.E9.A22B	FEMALE	WHITE	Alive	NA	Positive	Negative	Negative	NA	NA	NA	NON-TNBC	-26278	2	TUMOR_FREE	1	0	NA_Applicable	0	Stage1_	1735.7687413006
TCGA.E9.A22D	FEMALE	WHITE	Alive	NA	Positive	Positive	Positive	NA	NA	NA	NON-TNBC	-14115	2	TUMOR_FREE	1	0	NA_Applicable	0	Stage2_	1068.1739304643
TCGA.E9.A22E	FEMALE	WHITE	Alive	NA	Positive	Positive	Positive	NA	NA	NA	NON-TNBC	-20574	2	TUMOR_FREE	1	0	NA_Applicable	0	Stage3_	3374.8838074415
TCGA.E9.A22G	FEMALE	WHITE	Alive	NA	Negative	Negative	Positive	NA	NA	NA	NON-TNBC	-17300	2	TUMOR_FREE	1	0	NA_Applicable	0	Stage2_	1834.4304121056
TCGA.E9.A22H	FEMALE	WHITE	Alive	NA	Positive	Positive	Positive	NA	NA	NA	NON-TNBC	-15504	2	TUMOR_FREE	1	0	NA_Applicable	0	Stage2_	922.9048345232
TCGA.E9.A243	FEMALE	WHITE	Alive	NA	NA	NA	NA	NA	NA	NA	NA	-19035	2	NA	1	43	NA_Applicable	43	Stage2_	2270.0402909374
TCGA.E9.A244	FEMALE	WHITE	Alive	NA	NA	NA	NA	NA	NA	NA	NA	-19778	2	TUMOR_FREE	1	21	NA_Applicable	21	Stage2_	4874.4637326344
TCGA.E9.A245	FEMALE	WHITE	Alive	NA	NA	NA	NA	NA	NA	NA	NA	-17363	2	TUMOR_FREE	1	26	NA_Applicable	26	Stage2_	2104.33939054
TCGA.E9.A247	FEMALE	WHITE	Alive	NA	NA	NA	NA	NA	NA	NA	NA	-21562	2	TUMOR_FREE	1	13	NA_Applicable	13	Stage1_	962.9014344045
TCGA.E9.A248	FEMALE	WHITE	Alive	NA	NA	NA	NA	NA	NA	NA	NA	-18684	2	TUMOR_FREE	1	22	NA_Applicable	22	Stage2_	1831.3191451761
TCGA.E9.A249	FEMALE	WHITE	Alive	NA	NA	NA	NA	NA	NA	NA	NA	-16689	2	TUMOR_FREE	1	29	NA_Applicable	29	Stage2_	1561.358451763
TCGA.E9.A24A	FEMALE	WHITE	Alive	NA	NA	NA	NA	NA	NA	NA	NA	-25370	2	TUMOR_FREE	1	11	NA_Applicable	11	Stage2_	2286.6786114505
TCGA.E9.A295	FEMALE	WHITE	Alive	NA	Positive	Positive	Positive	NA	NA	NA	NON-TNBC	-25957	2	TUMOR_FREE	1	22	NA_Applicable	22	Stage2_	2451.9823281179
TCGA.E9.A2JS	FEMALE	WHITE	Alive	NA	NA	NA	NA	NA	NA	NA	NA	-26407	2	TUMOR_FREE	1	13	NA_Applicable	13	Stage2_	3813.6273411786
TCGA.E9.A2JT	FEMALE	WHITE	Alive	NA	NA	NA	NA	NA	NA	NA	NA	-23318	2	TUMOR_FREE	1	23	NA_Applicable	23	Stage2_	1990.6100781221
TCGA.E9.A3Q9	FEMALE	WHITE	Alive	NA	Positive	Positive	Indeterminate	NA	NA	NA	NON-TNBC	-28715	2	TUMOR_FREE	1	31	NA_Applicable	31	Stage3_	1282.32452886
TCGA.E9.A3QA	FEMALE	WHITE	Alive	NA	NA	NA	NA	NA	NA	NA	NA	-12142	2	TUMOR_FREE	1	19	NA_Applicable	19	Stage2_	3282.1662875381
TCGA.E9.A3X8	FEMALE	WHITE	Alive	NA	Positive	Positive	Positive	NA	NA	NA	NON-TNBC	-17588	2	TUMOR_FREE	1	23	NA_Applicable	23	Stage2_	2083.8553123289
TCGA.E9.A54X	FEMALE	WHITE	Alive	NA	Positive	Positive	Negative	NA	NA	NA	NON-TNBC	-31173	2	TUMOR_FREE	1	0	NA_Applicable	0	Stage1_	2146.8401666046
TCGA.E9.A54Y	FEMALE	WHITE	Alive	NA	Positive	Positive	Negative	NA	NA	NA	NON-TNBC	-23057	2	TUMOR_FREE	1	7	NA_Applicable	7	Stage3_	991.4571725716
TCGA.E9.A5FK	FEMALE	WHITE	Alive	NA	Positive	Positive	Negative	NA	NA	NA	NON-TNBC	-22199	2	TUMOR_FREE	1	12	NA_Applicable	12	Stage3_	1128.3383470291
TCGA.E9.A5FL	FEMALE	WHITE	Alive	NA	Negative	Negative	Negative	NA	NA	NA	TNBC	-24053	2	TUMOR_FREE	1	8	NA_Applicable	8	Stage2_	1750.0615140994
TCGA.E9.A5UO	FEMALE	WHITE	Alive	NA	NA	NA	NA	NA	NA	NA	NA	-15050	2	TUMOR_FREE	1	7	NA_Applicable	7	Stage2_	1130.9868982157
TCGA.E9.A5UP	FEMALE	WHITE	Alive	NA	NA	NA	NA	NA	NA	NA	NA	-23371	2	TUMOR_FREE	1	0	NA_Applicable	0	Stage2_	1108.5059448321
TCGA.E9.A6HE	FEMALE	WHITE	Alive	NA	Positive	Positive	Negative	Negative	NA	NA	NON-TNBC	-16697	2	Unknown	1	92	NA_Applicable	92	Stage3_	1152.2344736921
TCGA.EW.A1IW	FEMALE	WHITE	Alive	NA	Positive	Positive	Positive	NA	NA	NA	NON-TNBC	-29529	2	TUMOR_FREE	1	252	NA_Applicable	252	Stage2_	1943.320435421
TCGA.EW.A1IX	FEMALE	ASIAN	Alive	NA	Positive	Positive	Negative	NA	NA	NA	NON-TNBC	-17597	2	TUMOR_FREE	1	1082	NA_Applicable	1082	Stage2_	2119.9765975104
TCGA.EW.A1IY	FEMALE	ASIAN	Alive	NA	Positive	Positive	Negative	NA	NA	NA	NON-TNBC	-14122	2	TUMOR_FREE	1	258	NA_Applicable	258	Stage1_	1743.7854108601
TCGA.EW.A1IZ	FEMALE	WHITE	Alive	NA	Positive	Positive	Negative	NA	NA	NA	NON-TNBC	-19706	2	TUMOR_FREE	1	260	NA_Applicable	260	Stage3_	1634.9655191839
TCGA.EW.A1J1	FEMALE	WHITE	Alive	NA	Positive	Positive	Negative	NA	NA	NA	NON-TNBC	-14122	2	TUMOR_FREE	1	282	NA_Applicable	282	Stage2_	1231.2001106303
TCGA.EW.A1J3	FEMALE	WHITE	Alive	NA	Positive	Positive	Positive	NA	NA	NA	NON-TNBC	-22332	2	TUMOR_FREE	1	252	NA_Applicable	252	Stage1_	1942.0800737311
TCGA.EW.A1J5	FEMALE	WHITE	Alive	NA	Positive	Positive	Negative	NA	NA	NA	NON-TNBC	-21559	2	TUMOR_FREE	1	227	NA_Applicable	227	Stage2_	1813.1417802566
TCGA.EW.A1J6	FEMALE	WHITE	Alive	NA	Positive	Positive	Negative	NA	NA	NA	NON-TNBC	-25830	2	TUMOR_FREE	1	595	NA_Applicable	595	Stage1_	1561.2560076165
TCGA.EW.A1OV	FEMALE	WHITE	Alive	NA	Negative	Negative	Negative	Negative	NA	NA	TNBC	-20764	2	TUMOR_FREE	1	523	NA_Applicable	523	Stage2_	2118.6594204928
TCGA.EW.A1OW	FEMALE	BLACK_OR_AFRICAN_AMERICAN	Alive	NA	Negative	Negative	Negative	NA	NA	NA	TNBC	-21465	2	TUMOR_FREE	1	464	NA_Applicable	464	Stage2_	1866.8517712244
TCGA.EW.A1OX	FEMALE	WHITE	Alive	NA	Positive	Positive	Negative	NA	NA	NA	NON-TNBC	-15837	2	TUMOR_FREE	1	562	NA_Applicable	562	Stage2_	942.6130849287
TCGA.EW.A1OY	FEMALE	WHITE	Alive	NA	Positive	Positive	Negative	Negative	NA	NA	NON-TNBC	-23266	2	TUMOR_FREE	1	593	NA_Applicable	593	Stage2_	2211.2607179314
TCGA.EW.A1OZ	FEMALE	BLACK_OR_AFRICAN_AMERICAN	Alive	NA	Positive	Negative	Equivocal	Positive	NA	NA	NON-TNBC	-20664	2	TUMOR_FREE	1	941	NA_Applicable	941	Stage2_	2925.1972540544
TCGA.EW.A1P0	FEMALE	WHITE	Alive	NA	Positive	Negative	Negative	NA	NA	NA	NON-TNBC	-20107	2	WITH_TUMOR	1	1121	NA_Applicable	1121	Stage2_	2067.1472850447
TCGA.EW.A1P1	FEMALE	WHITE	Alive	Lung	Negative	Negative	Equivocal	Negative	NA	NA	TNBC	-24923	2	WITH_TUMOR	1	920	NA_Applicable	920	Stage3_	2262.5839877973
TCGA.EW.A1P3	FEMALE	WHITE	Alive	NA	Positive	Positive	Negative	NA	NA	NA	NON-TNBC	-17637	2	TUMOR_FREE	1	987	NA_Applicable	987	Stage2_	1475.0330775932
TCGA.EW.A1P4	FEMALE	WHITE	Alive	NA	Negative	Negative	Negative	NA	NA	NA	TNBC	-15989	2	TUMOR_FREE	1	501	NA_Applicable	501	Stage2_	3536.8314196546
TCGA.EW.A1P5	FEMALE	WHITE	Alive	NA	Positive	Positive	Negative	Negative	NA	NA	NON-TNBC	-28177	2	TUMOR_FREE	1	365	NA_Applicable	365	Stage2_	1627.2793703247
TCGA.EW.A1P6	FEMALE	WHITE	Alive	NA	Positive	Positive	Negative	NA	NA	NA	NON-TNBC	-23485	2	TUMOR_FREE	1	312	NA_Applicable	312	Stage2_	4877.1879412304
TCGA.EW.A1P7	FEMALE	WHITE	Alive	NA	Negative	Negative	Equivocal	Negative	NA	NA	TNBC	-21750	2	TUMOR_FREE	1	635	NA_Applicable	635	Stage2_	2115.9511933696
TCGA.EW.A1P8	FEMALE	WHITE	Dead	Lung|Bone|Liver|Other,_specify	Negative	Negative	Negative	NA	NA	NA	TNBC	-21501	2	WITH_TUMOR	2	NA	239	239	Stage3_	3178.3753577547
TCGA.EW.A1PA	FEMALE	WHITE	Alive	NA	Positive	Positive	Negative	NA	NA	NA	NON-TNBC	-21837	2	TUMOR_FREE	1	267	NA_Applicable	267	Stage2_	1738.8577372473
TCGA.EW.A1PB	FEMALE	BLACK_OR_AFRICAN_AMERICAN	Alive	NA	Negative	Negative	Negative	NA	NA	NA	TNBC	-25770	2	TUMOR_FREE	1	608	NA_Applicable	608	Stage3_	2840.1993780037
TCGA.EW.A1PD	MALE	WHITE	Alive	NA	Positive	Positive	Equivocal	Positive	NA	NA	NON-TNBC	-22536	1	TUMOR_FREE	1	175	NA_Applicable	175	Stage2_	3414.4981634652
TCGA.EW.A1PE	FEMALE	WHITE	Alive	NA	Positive	Positive	Negative	NA	NA	NA	NON-TNBC	-20694	2	TUMOR_FREE	1	107	NA_Applicable	107	Stage2_	1389.9224119485
TCGA.EW.A1PF	FEMALE	WHITE	Alive	NA	Positive	Positive	Negative	NA	NA	NA	NON-TNBC	-18384	2	TUMOR_FREE	1	140	NA_Applicable	140	Stage1_	1889.0687314276
TCGA.EW.A1PG	FEMALE	WHITE	Alive	NA	Positive	Positive	Equivocal	Negative	NA	NA	NON-TNBC	-19464	2	TUMOR_FREE	1	876	NA_Applicable	876	Stage2_	1885.0986054273
TCGA.EW.A1PH	FEMALE	WHITE	Alive	NA	Negative	Negative	Negative	NA	NA	NA	TNBC	-19073	2	TUMOR_FREE	1	140	NA_Applicable	140	Stage2_	1636.2928751897
TCGA.EW.A2FR	FEMALE	BLACK_OR_AFRICAN_AMERICAN	Alive	NA	Negative	Negative	Equivocal	Positive	NA	NA	NON-TNBC	-21628	2	TUMOR_FREE	1	1120	NA_Applicable	1120	Stage3_	6337.9355973878
TCGA.EW.A2FS	FEMALE	BLACK_OR_AFRICAN_AMERICAN	Alive	NA	Positive	Negative	Negative	NA	NA	NA	NON-TNBC	-15302	2	TUMOR_FREE	1	1173	NA_Applicable	1173	Stage2_	1715.4464165481
TCGA.EW.A2FV	FEMALE	WHITE	Alive	NA	Positive	Positive	Negative	NA	NA	NA	NON-TNBC	-14316	2	TUMOR_FREE	1	239	NA_Applicable	239	Stage3_	2606.6254260024
TCGA.EW.A2FW	FEMALE	WHITE	Alive	NA	Positive	Positive	Negative	NA	NA	NA	NON-TNBC	-19085	2	TUMOR_FREE	1	191	NA_Applicable	191	Stage2_	1202.7476234865
TCGA.EW.A3U0	FEMALE	BLACK_OR_AFRICAN_AMERICAN	Alive	NA	Negative	Negative	Negative	NA	NA	NA	TNBC	-22520	2	TUMOR_FREE	1	229	NA_Applicable	229	Stage3_	1802.3527820818
TCGA.EW.A423	FEMALE	WHITE	Alive	NA	Positive	Positive	Negative	NA	NA	NA	NON-TNBC	-27627	2	TUMOR_FREE	1	309	NA_Applicable	309	Stage2_	797.7246609495
TCGA.EW.A424	FEMALE	WHITE	Alive	NA	Positive	Positive	Positive	NA	NA	NA	NON-TNBC	-18850	2	TUMOR_FREE	1	322	NA_Applicable	322	Stage3_	918.4535440147
TCGA.GI.A2C8	FEMALE	WHITE	Alive	NA	Positive	Positive	Negative	Negative	NA	NA	NON-TNBC	-23103	2	NA	1	225	NA_Applicable	225	Stage3_	1587.9446181197
TCGA.GI.A2C9	FEMALE	BLACK_OR_AFRICAN_AMERICAN	Alive	NA	Negative	Negative	Negative	NA	NA	NA	TNBC	-21534	2	TUMOR_FREE	1	711	NA_Applicable	711	Stage2_	5493.6423715686
TCGA.GM.A2D9	FEMALE	WHITE	Dead	Bone	Positive	Positive	NA	Negative	NA	NA	NON-TNBC	-25490	2	WITH_TUMOR	2	NA	1812	1812	Stage1_	2606.0669527859
TCGA.GM.A2DA	FEMALE	WHITE	Alive	NA	Positive	Positive	Equivocal	Positive	NA	NA	NON-TNBC	-16854	2	WITH_TUMOR	1	5909	NA_Applicable	5909	Stage2_	3762.5155311587
TCGA.GM.A2DB	FEMALE	WHITE	Alive	NA	Negative	Negative	Negative	Negative	NA	NA	TNBC	-22883	2	TUMOR_FREE	1	1616	NA_Applicable	1616	Stage2_	3268.3573794111
TCGA.GM.A2DC	FEMALE	WHITE	Alive	NA	Positive	Positive	NA	Negative	NA	NA	NON-TNBC	-21122	2	TUMOR_FREE	1	1628	NA_Applicable	1628	Stage2_	2387.3166221815
TCGA.GM.A2DD	FEMALE	WHITE	Alive	NA	Negative	Negative	Equivocal	Negative	NA	NA	TNBC	-19415	2	TUMOR_FREE	1	1309	NA_Applicable	1309	Stage1_	4861.0090542251
TCGA.GM.A2DF	FEMALE	BLACK_OR_AFRICAN_AMERICAN	Alive	NA	Negative	Negative	Negative	Negative	NA	NA	TNBC	-19614	2	TUMOR_FREE	1	1299	NA_Applicable	1299	Stage2_	6139.0674151503
TCGA.GM.A2DH	FEMALE	WHITE	Alive	NA	Negative	Negative	Negative	Negative	NA	NA	TNBC	-21344	2	TUMOR_FREE	1	1286	NA_Applicable	1286	Stage1_	2145.0966532911
TCGA.GM.A2DI	FEMALE	WHITE	Alive	NA	Negative	Negative	NA	Negative	NA	NA	TNBC	-19030	2	TUMOR_FREE	1	1883	NA_Applicable	1883	Stage1_	2664.2389417378
TCGA.GM.A2DK	FEMALE	WHITE	Alive	NA	Positive	Negative	Negative	NA	NA	NA	NON-TNBC	-21198	2	TUMOR_FREE	1	1896	NA_Applicable	1896	Stage1_	6983.339282787
TCGA.GM.A2DL	FEMALE	WHITE	Alive	NA	Positive	Positive	Negative	NA	NA	NA	NON-TNBC	-18475	2	TUMOR_FREE	1	2763	NA_Applicable	2763	Stage1_	4816.6360896385
TCGA.GM.A2DM	FEMALE	WHITE	Alive	NA	Positive	Positive	Negative	NA	NA	NA	NON-TNBC	-21160	2	TUMOR_FREE	1	2331	NA_Applicable	2331	Stage2_	2276.1600814523
TCGA.GM.A2DN	FEMALE	WHITE	Alive	NA	Positive	Positive	Negative	NA	NA	NA	NON-TNBC	-21288	2	TUMOR_FREE	1	2352	NA_Applicable	2352	Stage2_	4480.783611995
TCGA.GM.A2DO	FEMALE	BLACK_OR_AFRICAN_AMERICAN	Alive	NA	Positive	Positive	Negative	NA	NA	NA	NON-TNBC	-19842	2	TUMOR_FREE	1	1623	NA_Applicable	1623	Stage1_	2511.2052700694
TCGA.GM.A3NW	FEMALE	WHITE	Alive	NA	Negative	Positive	Equivocal	Negative	NA	NA	NON-TNBC	-23041	2	TUMOR_FREE	1	2982	NA_Applicable	2982	Stage2_	1466.4186202968
TCGA.GM.A3NY	FEMALE	WHITE	Alive	NA	Positive	Positive	Negative	NA	NA	NA	NON-TNBC	-26642	2	TUMOR_FREE	1	743	NA_Applicable	743	Stage2_	2614.1012190083
TCGA.GM.A3XG	FEMALE	WHITE	Alive	NA	Positive	Positive	Negative	Negative	NA	NA	NON-TNBC	-16948	2	TUMOR_FREE	1	982	NA_Applicable	982	Stage3_	1086.1083224061
TCGA.GM.A3XL	FEMALE	BLACK_OR_AFRICAN_AMERICAN	Alive	NA	Negative	Negative	NA	Negative	NA	NA	TNBC	-18171	2	TUMOR_FREE	1	1717	NA_Applicable	1717	Stage2_	3679.254309302
TCGA.GM.A3XN	FEMALE	WHITE	Alive	NA	Positive	Positive	Negative	Negative	NA	NA	NON-TNBC	-16109	2	TUMOR_FREE	1	1641	NA_Applicable	1641	Stage3_	2999.3961752561
TCGA.GM.A4E0	FEMALE	WHITE	Alive	NA	Positive	Positive	NA	Negative	NA	NA	NON-TNBC	-24788	2	TUMOR_FREE	1	1753	NA_Applicable	1753	Stage3_	1197.8313725949
TCGA.GM.A5PV	FEMALE	WHITE	Alive	NA	Positive	Positive	NA	Negative	NA	NA	NON-TNBC	-23215	2	TUMOR_FREE	1	412	NA_Applicable	412	Stage2_	1487.558179091
TCGA.GM.A5PX	FEMALE	WHITE	Alive	NA	Positive	Positive	Negative	Negative	NA	NA	NON-TNBC	-23753	2	TUMOR_FREE	1	551	NA_Applicable	551	Stage2_	1724.3458310166
TCGA.HN.A2NL	FEMALE	NA	Alive	NA	Negative	Negative	Negative	NA	NA	NA	TNBC	-20483	2	TUMOR_FREE	1	79	NA_Applicable	79	Stage2_	4079.8820814969
TCGA.HN.A2OB	FEMALE	NA	Alive	NA	Positive	Positive	Negative	Negative	NA	NA	NON-TNBC	-16672	2	WITH_TUMOR	1	1849	NA_Applicable	1849	Stage2_	691.6408127938
TCGA.JL.A3YW	FEMALE	ASIAN	Alive	NA	Positive	Positive	Positive	NA	NA	NA	NON-TNBC	NA	2	Unknown	1	360	NA_Applicable	360	Stage2_	5332.0460424647
TCGA.JL.A3YX	FEMALE	ASIAN	Alive	NA	Positive	Positive	Positive	NA	NA	NA	NON-TNBC	NA	2	Unknown	1	352	NA_Applicable	352	Stage2_	2327.4043128767
TCGA.LD.A66U	FEMALE	WHITE	Alive	NA	Positive	Positive	Negative	NA	NA	NA	NON-TNBC	-16101	2	TUMOR_FREE	1	252	NA_Applicable	252	Stage2_	1031.7647713802
TCGA.LD.A74U	FEMALE	WHITE	Alive	NA	Positive	Negative	Negative	NA	NA	NA	NON-TNBC	-28981	2	WITH_TUMOR	1	203	NA_Applicable	203	Stage3_	1161.033733457
TCGA.LD.A7W5	FEMALE	BLACK_OR_AFRICAN_AMERICAN	Alive	NA	Positive	Positive	Negative	NA	NA	NA	NON-TNBC	-19169	2	WITH_TUMOR	1	124	NA_Applicable	124	Stage3_	1185.2203490594
TCGA.LD.A7W6	FEMALE	WHITE	Alive	NA	Positive	Positive	Negative	NA	NA	NA	NON-TNBC	-20077	2	TUMOR_FREE	1	140	NA_Applicable	140	Stage2_	1498.2499584051
TCGA.LD.A9QF	FEMALE	BLACK_OR_AFRICAN_AMERICAN	Alive	NA	Negative	Negative	Positive	NA	NA	NA	NON-TNBC	-26869	2	TUMOR_FREE	1	266	NA_Applicable	266	Stage1_	2000.1656465358
TCGA.LL.A440	FEMALE	WHITE	Alive	NA	Positive	Positive	Equivocal	Negative	NA	NA	NON-TNBC	-22497	2	TUMOR_FREE	1	20	NA_Applicable	20	Stage1_	1434.1672288879
TCGA.LL.A441	FEMALE	BLACK_OR_AFRICAN_AMERICAN	Alive	NA	Negative	Negative	Negative	NA	NA	NA	TNBC	-22772	2	TUMOR_FREE	1	91	NA_Applicable	91	Stage1_	915.4377881667
TCGA.LL.A442	FEMALE	BLACK_OR_AFRICAN_AMERICAN	Alive	NA	Positive	Positive	Equivocal	Negative	NA	NA	NON-TNBC	-20495	2	TUMOR_FREE	1	109	NA_Applicable	109	Stage2_	948.8960124281
TCGA.LL.A50Y	FEMALE	WHITE	Alive	NA	Positive	Positive	Equivocal	Negative	NA	NA	NON-TNBC	-30934	2	TUMOR_FREE	1	210	NA_Applicable	210	Stage2_	578.7982289723
TCGA.LL.A5YL	FEMALE	WHITE	Alive	NA	Positive	Negative	Positive	Negative	NA	NA	NON-TNBC	-23395	2	Unknown	1	169	NA_Applicable	169	Stage2_	1081.6408819008
TCGA.LL.A5YM	FEMALE	BLACK_OR_AFRICAN_AMERICAN	Alive	NA	Positive	Positive	Equivocal	Positive	NA	NA	NON-TNBC	-32478	2	WITH_TUMOR	1	143	NA_Applicable	143	Stage3_	1460.2868767398
TCGA.LL.A5YN	FEMALE	BLACK_OR_AFRICAN_AMERICAN	Alive	NA	Positive	Positive	Equivocal	Positive	NA	NA	NON-TNBC	-16884	2	Unknown	1	111	NA_Applicable	111	Stage2_	979.2559317236
TCGA.LL.A5YO	FEMALE	BLACK_OR_AFRICAN_AMERICAN	Alive	NA	Negative	Negative	Negative	NA	NA	NA	TNBC	-18354	2	TUMOR_FREE	1	97	NA_Applicable	97	Stage1_	1001.2163272619
TCGA.LL.A5YP	FEMALE	BLACK_OR_AFRICAN_AMERICAN	Alive	NA	Positive	Negative	Negative	Positive	NA	NA	NON-TNBC	-18041	2	Unknown	1	99	NA_Applicable	99	Stage2_	1898.8095824149
TCGA.LL.A6FP	FEMALE	WHITE	Alive	NA	Positive	Positive	Equivocal	Negative	NA	NA	NON-TNBC	-32873	2	TUMOR_FREE	1	352	NA_Applicable	352	Stage2_	646.7122595531
TCGA.LL.A6FQ	FEMALE	BLACK_OR_AFRICAN_AMERICAN	Alive	NA	Positive	Positive	Negative	NA	NA	NA	NON-TNBC	-28375	2	Unknown	1	80	NA_Applicable	80	Stage3_	1337.0486554392
TCGA.LL.A6FR	FEMALE	BLACK_OR_AFRICAN_AMERICAN	Alive	NA	Negative	Positive	Equivocal	Positive	NA	NA	NON-TNBC	-18520	2	TUMOR_FREE	1	118	NA_Applicable	118	Stage2_	3130.0523111014
TCGA.LL.A73Y	FEMALE	BLACK_OR_AFRICAN_AMERICAN	Alive	NA	Negative	Negative	Negative	NA	NA	NA	TNBC	-24647	2	TUMOR_FREE	1	126	NA_Applicable	126	Stage1_	3272.8262319926
TCGA.LL.A73Z	FEMALE	BLACK_OR_AFRICAN_AMERICAN	Alive	Other,_specify	Positive	Positive	Equivocal	Negative	NA	NA	NON-TNBC	-20118	2	WITH_TUMOR	1	137	NA_Applicable	137	Stage4_	3013.6847605375
TCGA.LL.A740	FEMALE	BLACK_OR_AFRICAN_AMERICAN	Alive	NA	Negative	Negative	Equivocal	Negative	NA	NA	TNBC	-22416	2	TUMOR_FREE	1	137	NA_Applicable	137	Stage1_	1843.9426970473
TCGA.LL.A7SZ	FEMALE	BLACK_OR_AFRICAN_AMERICAN	Alive	NA	Positive	Positive	Negative	NA	NA	NA	NON-TNBC	-18161	2	TUMOR_FREE	1	170	NA_Applicable	170	Stage2_	1651.3446316635
TCGA.LL.A7T0	FEMALE	BLACK_OR_AFRICAN_AMERICAN	Alive	NA	Positive	Positive	Positive	NA	NA	NA	NON-TNBC	-25867	2	Unknown	1	98	NA_Applicable	98	Stage2_	1866.1486333065
TCGA.LL.A8F5	FEMALE	BLACK_OR_AFRICAN_AMERICAN	Alive	NA	Positive	Negative	Negative	NA	NA	NA	NON-TNBC	-22544	2	Unknown	1	189	NA_Applicable	189	Stage2_	3690.7521427354
TCGA.LL.A9Q3	FEMALE	WHITE	Alive	NA	Positive	Positive	Positive	NA	NA	NA	NON-TNBC	-25477	2	Unknown	1	224	NA_Applicable	224	Stage3_	814.011063322
TCGA.LQ.A4E4	FEMALE	WHITE	Alive	NA	Positive	Positive	NA	Negative	NA	NA	NON-TNBC	-26883	2	TUMOR_FREE	1	484	NA_Applicable	484	Stage3_	854.7379639666
TCGA.MS.A51U	FEMALE	WHITE	Alive	NA	Positive	Positive	Negative	Negative	NA	NA	NON-TNBC	-16213	2	WITH_TUMOR	1	85	NA_Applicable	85	Stage2_	596.9432628989
TCGA.OK.A5Q2	FEMALE	NA	Alive	NA	Positive	Positive	Negative	NA	NA	NA	NON-TNBC	-21555	2	Unknown	1	64	NA_Applicable	64	Stage2_	1059.1247316266
TCGA.OL.A5D6	FEMALE	BLACK_OR_AFRICAN_AMERICAN	Alive	NA	Negative	Negative	NA	Negative	NA	NA	TNBC	-26052	2	TUMOR_FREE	1	385	NA_Applicable	385	Stage2_	794.7413202168
TCGA.OL.A5D7	FEMALE	BLACK_OR_AFRICAN_AMERICAN	Alive	NA	Negative	Negative	NA	Negative	NA	NA	TNBC	-25643	2	TUMOR_FREE	1	1416	NA_Applicable	1416	Stage2_	1727.2530179171
TCGA.OL.A5D8	FEMALE	BLACK_OR_AFRICAN_AMERICAN	Alive	NA	Positive	Positive	NA	Negative	NA	NA	NON-TNBC	-14853	2	TUMOR_FREE	1	229	NA_Applicable	229	Stage2_	805.673013592
TCGA.OL.A5DA	FEMALE	WHITE	Alive	NA	Positive	Positive	NA	Negative	NA	NA	NON-TNBC	-22411	2	TUMOR_FREE	1	1357	NA_Applicable	1357	Stage2_	1169.4307574095
TCGA.OL.A5RU	FEMALE	BLACK_OR_AFRICAN_AMERICAN	Alive	NA	Positive	Positive	NA	Negative	NA	NA	NON-TNBC	-23108	2	TUMOR_FREE	1	841	NA_Applicable	841	Stage2_	828.3514682368
TCGA.OL.A5RV	FEMALE	BLACK_OR_AFRICAN_AMERICAN	Alive	NA	Positive	Positive	NA	Negative	NA	NA	NON-TNBC	-15820	2	TUMOR_FREE	1	733	NA_Applicable	733	Stage3_	972.789406795
TCGA.OL.A5RW	FEMALE	BLACK_OR_AFRICAN_AMERICAN	Alive	NA	Negative	Negative	NA	Negative	NA	NA	TNBC	-14638	2	TUMOR_FREE	1	797	NA_Applicable	797	Stage2_	2960.1582458765
TCGA.OL.A5RX	FEMALE	BLACK_OR_AFRICAN_AMERICAN	Alive	NA	Positive	Positive	NA	Negative	NA	NA	NON-TNBC	-18942	2	TUMOR_FREE	1	513	NA_Applicable	513	Stage1_	848.2964149821
TCGA.OL.A5RY	FEMALE	BLACK_OR_AFRICAN_AMERICAN	Alive	NA	Positive	Negative	NA	Positive	NA	NA	NON-TNBC	-19216	2	WITH_TUMOR	1	429	NA_Applicable	429	Stage2_	1331.1853779734
TCGA.OL.A5RZ	FEMALE	BLACK_OR_AFRICAN_AMERICAN	Alive	NA	Positive	Negative	NA	Positive	NA	NA	NON-TNBC	-21038	2	TUMOR_FREE	1	313	NA_Applicable	313	Stage1_	1056.1786470419
TCGA.OL.A5S0	FEMALE	BLACK_OR_AFRICAN_AMERICAN	Alive	NA	Positive	Negative	NA	Positive	NA	NA	NON-TNBC	-24139	2	TUMOR_FREE	1	298	NA_Applicable	298	Stage2_	3238.2670846054
TCGA.OL.A66H	FEMALE	BLACK_OR_AFRICAN_AMERICAN	Alive	NA	Positive	Positive	NA	Negative	NA	NA	NON-TNBC	-27280	2	TUMOR_FREE	1	413	NA_Applicable	413	Stage1_	1101.5214620402
TCGA.OL.A66I	FEMALE	BLACK_OR_AFRICAN_AMERICAN	Alive	NA	Negative	Negative	NA	Negative	NA	NA	TNBC	-13458	2	TUMOR_FREE	1	714	NA_Applicable	714	Stage2_	1727.3437271466
TCGA.OL.A66J	FEMALE	WHITE	Alive	NA	Positive	Positive	NA	Negative	NA	NA	NON-TNBC	-29345	2	TUMOR_FREE	1	1658	NA_Applicable	1658	Stage1_	1639.6822932603
TCGA.OL.A66K	FEMALE	WHITE	Alive	NA	Positive	Positive	Equivocal	Negative	NA	NA	NON-TNBC	-26299	2	TUMOR_FREE	1	1021	NA_Applicable	1021	Stage2_	1096.807557231
TCGA.OL.A66L	FEMALE	BLACK_OR_AFRICAN_AMERICAN	Alive	NA	Positive	Positive	NA	Negative	NA	NA	NON-TNBC	-26186	2	TUMOR_FREE	1	945	NA_Applicable	945	Stage1_	1523.6600561549
TCGA.OL.A66N	FEMALE	WHITE	Alive	NA	Positive	Negative	NA	Negative	NA	NA	NON-TNBC	-21608	2	TUMOR_FREE	1	413	NA_Applicable	413	Stage3_	1007.4367187887
TCGA.OL.A66O	FEMALE	BLACK_OR_AFRICAN_AMERICAN	Alive	NA	Positive	Positive	NA	Negative	NA	NA	NON-TNBC	-14272	2	TUMOR_FREE	1	220	NA_Applicable	220	Stage2_	821.559673712
TCGA.OL.A66P	FEMALE	BLACK_OR_AFRICAN_AMERICAN	Alive	NA	Negative	Negative	NA	Negative	NA	NA	TNBC	-27489	2	Unknown	1	58	NA_Applicable	58	Stage2_	1173.2314220247
TCGA.OL.A6VO	FEMALE	BLACK_OR_AFRICAN_AMERICAN	Alive	NA	Negative	Negative	Negative	Negative	NA	NA	TNBC	-15780	2	TUMOR_FREE	1	480	NA_Applicable	480	Stage1_	2737.7823137338
TCGA.OL.A6VQ	FEMALE	WHITE	Alive	NA	Positive	Positive	NA	Negative	NA	NA	NON-TNBC	-18151	2	TUMOR_FREE	1	229	NA_Applicable	229	Stage2_	1390.6781250102
TCGA.OL.A6VR	FEMALE	BLACK_OR_AFRICAN_AMERICAN	Alive	NA	Positive	Positive	Negative	Negative	NA	NA	NON-TNBC	-17702	2	TUMOR_FREE	1	848	NA_Applicable	848	Stage1_	1193.4245199296
TCGA.OL.A97C	FEMALE	BLACK_OR_AFRICAN_AMERICAN	Alive	NA	Negative	Negative	NA	Negative	NA	NA	TNBC	-24735	2	TUMOR_FREE	1	195	NA_Applicable	195	Stage2_	1479.0330824664
TCGA.PE.A5DC	FEMALE	WHITE	Dead	NA	Positive	Positive	Positive	NA	NA	NA	NON-TNBC	-26514	2	TUMOR_FREE	2	NA	1430	1430	Stage3_	1404.350345526
TCGA.PE.A5DD	FEMALE	ASIAN	Alive	NA	Positive	Negative	Positive	Positive	NA	NA	NON-TNBC	-23686	2	TUMOR_FREE	1	1953	NA_Applicable	1953	Stage2_	785.8642157023
TCGA.PE.A5DE	FEMALE	WHITE	Alive	NA	Positive	Positive	Negative	NA	NA	NA	NON-TNBC	-15216	2	TUMOR_FREE	1	1855	NA_Applicable	1855	Stage2_	798.2018461873
TCGA.PL.A8LX	FEMALE	BLACK_OR_AFRICAN_AMERICAN	Alive	Bone|Liver	NA	NA	NA	NA	NA	NA	NA	-12840	2	WITH_TUMOR	1	5	NA_Applicable	5	Stage4_	1317.8033151291
TCGA.PL.A8LY	FEMALE	BLACK_OR_AFRICAN_AMERICAN	Alive	NA	NA	NA	NA	NA	NA	NA	NA	-11199	2	WITH_TUMOR	1	8	NA_Applicable	8	Stage2_	1278.373613611
TCGA.PL.A8LZ	FEMALE	BLACK_OR_AFRICAN_AMERICAN	Alive	NA	NA	NA	NA	NA	NA	NA	NA	-10869	2	TUMOR_FREE	1	120	NA_Applicable	120	Stage3_	4831.7262381251
TCGA.S3.A6ZF	FEMALE	BLACK_OR_AFRICAN_AMERICAN	Alive	NA	Positive	Positive	Equivocal	Negative	NA	NA	NON-TNBC	-23650	2	TUMOR_FREE	1	212	NA_Applicable	212	Stage2_	1373.4474575095
TCGA.S3.A6ZG	FEMALE	BLACK_OR_AFRICAN_AMERICAN	Alive	NA	Positive	Positive	Negative	NA	NA	NA	NON-TNBC	-26141	2	TUMOR_FREE	1	207	NA_Applicable	207	Stage2_	1370.1452969055
TCGA.S3.A6ZH	FEMALE	BLACK_OR_AFRICAN_AMERICAN	Alive	NA	Positive	Positive	Equivocal	Negative	NA	NA	NON-TNBC	-10832	2	TUMOR_FREE	1	263	NA_Applicable	263	Stage3_	725.1705259506
TCGA.S3.AA0Z	FEMALE	BLACK_OR_AFRICAN_AMERICAN	Alive	NA	Positive	Positive	Equivocal	Negative	NA	NA	NON-TNBC	-23314	2	TUMOR_FREE	1	322	NA_Applicable	322	Stage2_	6290.2176639538
TCGA.S3.AA10	FEMALE	BLACK_OR_AFRICAN_AMERICAN	Alive	NA	Negative	Negative	Negative	NA	NA	NA	TNBC	-24075	2	TUMOR_FREE	1	241	NA_Applicable	241	Stage2_	3264.4180254908
TCGA.S3.AA11	FEMALE	BLACK_OR_AFRICAN_AMERICAN	Alive	NA	Positive	Positive	Equivocal	Negative	NA	NA	NON-TNBC	-24813	2	TUMOR_FREE	1	169	NA_Applicable	169	Stage2_	944.4099945967
TCGA.S3.AA12	FEMALE	BLACK_OR_AFRICAN_AMERICAN	Alive	Lung|Other,_specify	Positive	Negative	Negative	Negative	NA	NA	NON-TNBC	-30101	2	TUMOR_FREE	1	259	NA_Applicable	259	Stage3_	712.8814289036
TCGA.S3.AA14	FEMALE	BLACK_OR_AFRICAN_AMERICAN	Alive	NA	Positive	Positive	Positive	NA	NA	NA	NON-TNBC	-17352	2	TUMOR_FREE	1	218	NA_Applicable	218	Stage1_	1322.1622375655
TCGA.S3.AA15	FEMALE	BLACK_OR_AFRICAN_AMERICAN	Alive	NA	Negative	Negative	Negative	NA	NA	NA	TNBC	-18659	2	TUMOR_FREE	1	209	NA_Applicable	209	Stage2_	1628.7073342658
TCGA.S3.AA17	FEMALE	BLACK_OR_AFRICAN_AMERICAN	Alive	NA	Positive	Positive	Equivocal	Negative	NA	NA	NON-TNBC	-23642	2	TUMOR_FREE	1	119	NA_Applicable	119	Stage2_	1388.5809516947
TCGA.UL.AAZ6	FEMALE	BLACK_OR_AFRICAN_AMERICAN	Alive	NA	Positive	Positive	Positive	NA	NA	NA	NON-TNBC	-26999	2	TUMOR_FREE	1	426	NA_Applicable	426	Stage2_	2095.2799829884
TCGA.UU.A93S	FEMALE	BLACK_OR_AFRICAN_AMERICAN	Dead	Bone|Liver	Negative	Negative	Positive	NA	NA	NA	NON-TNBC	-23278	2	WITH_TUMOR	2	NA	116	116	Stage4_	2876.9482656483
TCGA.W8.A86G	FEMALE	WHITE	Alive	NA	Positive	Positive	Negative	NA	NA	NA	NON-TNBC	-24125	2	TUMOR_FREE	1	161	NA_Applicable	161	Stage2_	2511.1675481187
TCGA.WT.AB41	FEMALE	BLACK_OR_AFRICAN_AMERICAN	Alive	NA	Positive	Positive	NA	NA	NA	NA	NON-TNBC	NA	2	TUMOR_FREE	1	1550	NA_Applicable	1550	Stage2_	1279.8703820991
TCGA.WT.AB44	FEMALE	WHITE	Alive	NA	Positive	Positive	Negative	NA	NA	NA	NON-TNBC	NA	2	TUMOR_FREE	1	791	NA_Applicable	791	Stage1_	1674.6356288374
TCGA.XX.A899	FEMALE	WHITE	Alive	NA	Positive	Positive	Negative	NA	NA	NA	NON-TNBC	-17022	2	TUMOR_FREE	1	292	NA_Applicable	292	Stage3_	2275.9684977476
TCGA.XX.A89A	FEMALE	WHITE	Alive	NA	Positive	Positive	Negative	NA	NA	NA	NON-TNBC	-25000	2	TUMOR_FREE	1	278	NA_Applicable	278	Stage2_	3008.3325382554
TCGA.Z7.A8R5	FEMALE	WHITE	Alive	NA	Positive	Positive	Negative	NA	NA	NA	NON-TNBC	-22280	2	TUMOR_FREE	1	3042	NA_Applicable	3042	Stage3_	1210.2695153758
TCGA.Z7.A8R6	FEMALE	WHITE	Alive	NA	Positive	Positive	Negative	NA	NA	NA	NON-TNBC	-16955	2	TUMOR_FREE	1	2800	NA_Applicable	2800	Stage1_	1206.9103446195
